# Supplementary material for: Proteomic analysis of human vitreous humor
Source: Clin Proteomics. 2014 Jul 14;11(1):29. doi: 10.1186/1559-0275-11-29 (PMC4106660; doi:10.1186/1559-0275-11-29)
Supplement: Additional file 1: Table S1 — A complete list of proteins identified in the vitreous humor. This table provides a list of all the proteins identified in vitreous including their gene symbol, RefSeq accession, protein description, number of peptides, sequence coverage, reported subcellular localization, molecular function, biological process and domains/motifs. [file 1559-0275-11-29-S1.xls]

## Sheet: Vitreous_Protein_list
Table S1 List of proteins identified in vitreous humor Murthy et al., Proteomic analysis of human vitreous humor
Protein Accession	RefSeq Accession	Gene Symbol	Protein Description	Percent Coverage (%)	Unique Peptide Count	Cellular Component	Biological Process	Molecular Function	Molecular Class	Protein domains/ motifs
21071030	NP_570602.2	A1BG	alpha-1B-glycoprotein precursor	66.869	28	Extracellular	Biological_process unknown	Molecular function unknown	Secreted polypeptide	SP;IGC2
66932947	NP_000005.2	A2M	alpha-2-macroglobulin precursor	42.741	43	Extracellular	Protein metabolism	Protease inhibitor activity	Protease inhibitor	A2M;SP
148612853	NP_060828.2	ABCF3	ATP-binding cassette sub-family F member 3	3.385	1	-	Transport	Transporter activity	Transport/cargo protein	AAA
331284221	NP_001193602.1	ABHD12B	abhydrolase domain-containing protein 12B isoform a	4.696	1	-	Biological_process unknown	Molecular function unknown	Unclassified	ABH
226437571	NP_056222.2	ABHD14A	alpha/beta hydrolase domain-containing protein 14A	5.904	1	-	Biological_process unknown	Hydrolase activity	Enzyme: Hydrolase	SP
33667044	NP_056244.2	ABI3BP	target of Nesh-SH3 precursor	21.953	17	-	Biological_process unknown	Molecular function unknown;Cell adhesion molecule activity	Unclassified;Adhesion molecule	FN3
4557239	NP_000656.1	ACHE	acetylcholinesterase isoform E4-E6 precursor	2.117	1	Extracellular	Metabolism;Energy pathways;Neurotransmitter metabolism	Hydrolase activity	Enzyme: Esterase	SP;TM
197100230	NP_001124536.1	ACP2	lysosomal acid phosphatase isoform 2 precursor	4.375	1	Lysosome	Metabolism;Energy pathways	Acid phosphatase activity	Enzyme: Acid phosphatase	SP;TM
4501885	NP_001092.1	ACTB	actin, cytoplasmic 1	43.467	10	Cytoplasm	Cell growth and/or maintenance	Structural constituent of cytoskeleton	Cytoskeletal protein	ACTIN
63055057	NP_001017992.1	ACTBL2	beta-actin-like protein 2	4.787	1	-	Biological_process unknown	Molecular function unknown;ATP binding	Unclassified;Cytoskeletal protein	ACTIN
4885049	NP_005150.1	ACTC1	actin, alpha cardiac muscle 1 proprotein	9.019	2	Cytoplasm	Cell growth and/or maintenance	Structural constituent of cytoskeleton	Cytoskeletal protein	ACTIN
4501887	NP_001605.1	ACTG1	actin, cytoplasmic 2	26.933	9	Cytoplasm	Cell growth and/or maintenance	Structural constituent of cytoskeleton	Structural protein	ACTIN
194097352	NP_001123477.1	ACTN1	alpha-actinin-1 isoform c	1.353	1	Cytoplasm	Cell growth and/or maintenance	Cytoskeletal protein binding	Cytoskeletal associated protein;Structural protein	CH;SPECTRIN;EF
5031569	NP_005727.1	ACTR1A	alpha-centractin	10.106	3	Centrosome	Cell growth and/or maintenance	Structural constituent of cytoskeleton	Cytoskeletal protein	ACTIN
11342680	NP_005726.1	ACTR1B	beta-centractin	3.989	1	Cytoplasm	Cell growth and/or maintenance	Structural constituent of cytoskeleton	Cytoskeletal protein	ACTIN
5031571	NP_005713.1	ACTR2	actin-related protein 2 isoform b	3.299	1	Actin cytoskeleton	Cell motility;Cell growth and/or maintenance	Structural constituent of cytoskeleton	Cytoskeletal protein	ACTIN
4501915	NP_003807.1	ADAM9	disintegrin and metalloproteinase domain-containing protein 9 precursor	1.221	1	Plasma membrane	Protein metabolism	Metallopeptidase activity	Metallo protease	TM;REP;DISINT;ACR;SP;EGFL
50845384	NP_008919.3	ADAMTS1	A disintegrin and metalloproteinase with thrombospondin motifs 1 preproprotein	9.1	3	Extracellular	Protein metabolism	Metallopeptidase activity	Metallo protease	SP;ACR;TSP1
21265034	NP_620594.1	ADAMTS13	A disintegrin and metalloproteinase with thrombospondin motifs 13 isoform 1 preproprotein	2.313	1	Extracellular	Protein metabolism	Metallopeptidase activity	Metallo protease	REP;ACR;TSP1;SP
31083193	NP_066939.1	ADCY1	adenylate cyclase type 1	1.787	1	Plasma membrane	Cell communication;Signal transduction	Adenylate cyclase activity	Adenylate cyclase	TM;GuCyclase
168823435	NP_078970.3	ADGB	androglobin	1.08	1	-	-	-	-	-
4757760	NP_004788.1	ADIPOQ	adiponectin precursor	6.148	1	Extracellular	Metabolism;Energy pathways	Molecular function unknown;Cytokine activity	Secreted polypeptide;Cytokine	COLL;C1Q;SP
183227688	NP_001116850.1	ADSL	adenylosuccinate lyase isoform b	5.882	1	Cytoplasm	Metabolism;Energy pathways	Lyase activity	Enzyme: Lyase	CC
53692189	NP_001120.3	AEBP1	adipocyte enhancer-binding protein 1 precursor	1.295	1	Extracellular	Regulation of nucleobase, nucleoside, nucleotide and nucleic acid metabolism	Transcription regulator activity	Transcription regulatory protein	SP;F58C;Zn_pept
4501987	NP_001124.1	AFM	afamin precursor	37.062	20	Extracellular	Cell growth and/or maintenance	Structural molecule activity	Structural protein	Albumin;SP
285002253	NP_001165459.1	AGA	N(4)-(beta-N-acetylglucosaminyl)-L-asparaginase isoform 2 preproprotein	3.571	1	Lysosome	Metabolism;Energy pathways	Hydrolase activity	Enzyme: Hydrolase	SP
116734847	NP_000019.2	AGL	glycogen debranching enzyme isoform 1	1.305	1	Cytoplasm	Carbohydrate metabolism;Energy pathways	Glucosidase activity	Enzyme: Glucosidase	-
54873613	NP_940978.2	AGRN	agrin precursor	10.416	17	Extracellular	Cell growth and/or maintenance	Extracellular matrix structural constituent	Extracellular matrix protein	KAZAL;EGFLAM;EGF;SEA;EGFCA;LAMG;FOLN
4557287	NP_000020.1	AGT	angiotensinogen preproprotein	37.732	19	Extracellular	Cell communication;Signal transduction	Peptide hormone	Peptide hormone	SERPIN;SP
239937451	NP_001155238.1	AHCY	adenosylhomocysteinase isoform 2	8.911	3	Cytoplasm	Metabolism;Energy pathways	Hydrolase activity	Enzyme: Hydrolase	-
156523970	NP_001613.2	AHSG	alpha-2-HS-glycoprotein preproprotein	62.398	34	Extracellular	Cell communication;Signal transduction	Defense/immunity protein activity	Secreted polypeptide	CYSTATIN;SP
4502049	NP_001619.1	AKR1B1	aldose reductase	32.595	7	Cytoplasm	Metabolism;Energy pathways	Oxidoreductase activity	Enzyme: Oxidoreductase	ALDKR
41327764	NP_003680.2	AKR7A2	aflatoxin B1 aldehyde reductase member 2	9.471	2	Cytoplasm	Metabolism;Energy pathways	Catalytic activity	Enzyme: Reductase	ALDKR
4502027	NP_000468.1	ALB	serum albumin preproprotein	73.563	78	Extracellular	Transport	Transporter activity	Transport/cargo protein	Albumin;SP
21361176	NP_000680.2	ALDH1A1	retinal dehydrogenase 1	61.078	30	Cytoplasm	Aldehyde metabolism	Aldehyde dehydrogenase activity	Enzyme: Dehydrogenase	A2M
153266822	NP_000684.2	ALDH1A3	aldehyde dehydrogenase family 1 member A3	3.906	1	Cytoplasm	Metabolism;Energy pathways	Catalytic activity	Enzyme: Dehydrogenase	-
4557305	NP_000025.1	ALDOA	fructose-bisphosphate aldolase A isoform 1	29.121	7	Cytoplasm	Metabolism;Energy pathways	Lyase activity	Enzyme: Lyase;Enzyme: Aldolase	-
4885063	NP_005156.1	ALDOC	fructose-bisphosphate aldolase C	21.154	5	Mitochondrion	Metabolism;Energy pathways	Lyase activity	Enzyme: Lyase	-
4502067	NP_001624.1	AMBP	protein AMBP preproprotein	48.864	14	Extracellular	Immune response	Defense/immunity protein activity	Secreted polypeptide	SP;KUNITZ
392306969	NP_001254711.1	AMBRA1	activating molecule in BECN1-regulated autophagy protein 1 isoform 1	1.384	1	Cytoplasm	Biological_process unknown	Molecular function unknown	Unclassified	WD40
392306972	NP_001254712.1	AMBRA1	activating molecule in BECN1-regulated autophagy protein 1 isoform 3	1.442	1	Cytoplasm	Biological_process unknown	Molecular function unknown	Unclassified	WD40
36030946	NP_653168.2	ANGEL2	protein angel homolog 2	4.044	1	-	Biological_process unknown	Molecular function unknown	Unclassified	-
4757752	NP_004664.1	ANGPTL1	angiopoietin-related protein 1 precursor	1.833	1	Extracellular	Cell communication;Signal transduction	Growth factor activity	Secreted polypeptide	SP;FBG
10863949	NP_066969.1	ANGPTL7	angiopoietin-related protein 7 precursor	5.78	2	Extracellular	Cell growth and/or maintenance	Extracellular matrix structural constituent	Extracellular matrix protein	SP;CC;FBG
188595682	NP_001120965.1	ANK2	ankyrin-2 isoform 3	2.04	2	Plasma membrane	Cell growth and/or maintenance	Cytoskeletal protein binding	Cytoskeletal associated protein	ANK;ZU5;CC;DEATH
47106048	NP_998764.1	ANO5	anoctamin-5 isoform a	1.533	1	Endoplasmic reticulum	Biological_process unknown	Molecular function unknown;Ion channel activity	Integral membrane protein	TM
5454088	NP_006392.1	ANP32B	acidic leucine-rich nuclear phosphoprotein 32 family member B	5.179	1	Nucleus	Biological_process unknown	Molecular function unknown	Unclassified	LRR;NLS
4502101	NP_000691.1	ANXA1	annexin A1	30.636	7	Plasma membrane	Cell communication;Signal transduction	Calcium ion binding	Calcium binding protein	ANX
4502107	NP_001145.1	ANXA5	annexin A5	2.812	1	Cytoplasm	Cell communication;Signal transduction	Calcium ion binding	Calcium binding protein	ANX;SP
325053626	NP_001191375.1	AP5S1	AP-5 complex subunit sigma-1	7.5	1	-	-	-	-	-
23308597	NP_694545.1	APCDD1	protein APCDD1 precursor	3.307	1	-	Biological_process unknown	Molecular function unknown	Unclassified	SP;TM
4502133	NP_001630.1	APCS	serum amyloid P-component precursor	29.148	7	Extracellular	Protein metabolism	Binding	Secreted polypeptide	SP;PTX
67782338	NP_001019978.1	APLP1	amyloid-like protein 1 isoform 1 precursor	35.33	18	Perinuclear region	Cell communication;Signal transduction;Synapse organization and biogenesis	Transcription regulator activity	Transcription regulatory protein;Unclassified	SP;TM
4885065	NP_005157.1	APLP1	amyloid-like protein 1 isoform 2 precursor	3.846	2	Perinuclear region	Cell communication;Signal transduction;Synapse organization and biogenesis	Transcription regulator activity	Transcription regulatory protein;Unclassified	SP;TM
4502147	NP_001633.1	APLP2	amyloid-like protein 2 isoform 1 precursor	62.647	43	Plasma membrane	Cell communication;Signal transduction	Protein binding	Integral membrane protein	KUNITZ;TM;CC;NPXY;SP
4557321	NP_000030.1	APOA1	apolipoprotein A-I preproprotein	77.154	37	Extracellular	Transport	Transporter activity	Transport/cargo protein	SP;CC
4502149	NP_001634.1	APOA2	apolipoprotein A-II preproprotein	68	10	Extracellular	Transport	Transporter activity	Transport/cargo protein	SP
71773110	NP_000473.2	APOA4	apolipoprotein A-IV precursor	65.657	37	Extracellular	Transport	Transporter activity	Transport/cargo protein	SP;CC;ERM
105990532	NP_000375.2	APOB	apolipoprotein B-100 precursor	1.096	4	Extracellular	Transport	Transporter activity	Transport/cargo protein	SP;CC
4557323	NP_000031.1	APOC3	apolipoprotein C-III precursor	16.162	1	Extracellular	Transport	Transporter activity	Transport/cargo protein	SP
4502163	NP_001638.1	APOD	apolipoprotein D precursor	38.095	9	Extracellular	Transport	Transporter activity	Transport/cargo protein	SP
4557325	NP_000032.1	APOE	apolipoprotein E precursor	69.401	31	Extracellular	Transport	Transporter activity	Transport/cargo protein	SP;CC
153266841	NP_000033.2	APOH	beta-2-glycoprotein 1 precursor	67.826	34	Extracellular	Transport	Transporter activity	Transport/cargo protein	SUSHI;SP
211938442	NP_001130013.1	APOL1	apolipoprotein L1 isoform c	3.947	1	Extracellular	Transport;Lipid metabolism	Lipid transporter activity	Transport/cargo protein	SP;CC;TM
371873523	NP_001243098.1	APOM	apolipoprotein M isoform 2	17.241	2	Plasma membrane	Transport	Transporter activity	Transport/cargo protein	TM
324021738	NP_001191230.1	APP	amyloid beta A4 protein isoform h precursor	6.383	4	Cell surface	Cell communication;Signal transduction	Receptor activity	Cell surface receptor	KUNITZ;TM;SP;CC
209915573	NP_001129602.1	APP	amyloid beta A4 protein isoform f precursor	22.689	11	Cell surface	Cell communication;Signal transduction	Receptor activity	Cell surface receptor	KUNITZ;TM;SP;CC
4502183	NP_001642.1	AQP5	aquaporin-5	4.906	1	Plasma membrane	Transport	Water channel activity	Water channel	TM
21264592	NP_056045.2	ARAP2	arf-GAP with Rho-GAP domain, ANK repeat and PH domain-containing protein 2	1.232	1	Nucleus	Cell communication;Signal transduction	GTPase activator activity	GTPase activating protein	ARFGAP;PH;RHOGAP;CC;SAM;SP;RA
4502201	NP_001649.1	ARF1	ADP-ribosylation factor 1	8.287	1	Golgi apparatus	Signal transduction;Endosome transport	GTPase activity	GTPase	ARF
7657210	NP_055262.1	ARFIP1	arfaptin-1 isoform 2	2.053	1	Cytoplasm	Signal transduction	Regulator of G-protein signaling activity	Unclassified	CC
10947139	NP_000036.2	ARG1	arginase-1 isoform 2	3.416	1	Cytoplasm;Plasma membrane	Metabolism;Energy pathways	Hydrolase activity	Enzyme: Hydrolase	-
4757766	NP_004299.1	ARHGAP1	rho GTPase-activating protein 1	3.189	1	Cytoplasm	Cell communication;Signal transduction	GTPase activator activity	GTPase activating protein	SEC14;RHOGAP
4757768	NP_004300.1	ARHGDIA	rho GDP-dissociation inhibitor 1 isoform a	15.196	2	Cytoplasm	Cell growth and/or maintenance	GTPase activity	Unclassified	-
56676393	NP_001166.3	ARHGDIB	rho GDP-dissociation inhibitor 2	47.264	5	Cytoplasm	Cell communication;Signal transduction	Receptor signaling complex scaffold activity	Adapter molecule	-
4757774	NP_004302.1	ARL3	ADP-ribosylation factor-like protein 3	17.033	2	Cytoplasm	Cell communication;Signal transduction	GTPase activity	GTPase	ARF
13375770	NP_078861.1	ARMC7	armadillo repeat-containing protein 7	10.101	1	-	Biological_process unknown	Molecular function unknown	Unclassified	ARM
29540562	NP_808818.1	ARMCX2	armadillo repeat-containing X-linked protein 2	3.006	1	Plasma membrane	Immune response;Embryonic development	Molecular function unknown	Unclassified	TM
5031599	NP_005722.1	ARPC2	actin-related protein 2/3 complex subunit 2	3.667	1	Actin cytoskeleton	Cell growth and/or maintenance;Cytoskeleton organization and biogenesis	Cytoskeletal protein binding	Cytoskeletal associated protein	-
5031595	NP_005709.1	ARPC4	actin-related protein 2/3 complex subunit 4 isoform a	13.69	2	Cytoskeleton	Cell growth and/or maintenance	Cytoskeletal protein binding	Cytoskeletal associated protein	-
313569791	NP_000478.3	ARSA	arylsulfatase A isoform a precursor	4.715	1	Lysosome	Metabolism;Energy pathways	Catalytic activity	Enzyme: Sulphatase	SULF;SP
146229327	NP_001078897.1	ARSA	arylsulfatase A isoform b	7.801	2	Lysosome	Metabolism;Energy pathways	Catalytic activity	Enzyme: Sulphatase	SULF;SP
38569405	NP_000037.2	ARSB	arylsulfatase B isoform 1 precursor	2.439	1	Lysosome	Metabolism;Energy pathways	Catalytic activity	Enzyme: Sulphatase	SP
319996604	NP_001188467.1	ARSF	arylsulfatase F precursor	2.034	1	Endoplasmic reticulum	Metabolism;Energy pathways	Catalytic activity	Enzyme: Sulphatase	SP;SULF
189011548	NP_808592.2	ASAH1	acid ceramidase isoform a preproprotein	13.165	5	Lysosome	Metabolism;Energy pathways	Hydrolase activity	Enzyme: Hydrolase	SP
110349788	NP_060959.2	ASH1L	histone-lysine N-methyltransferase ASH1L	0.641	1	Nucleus	Regulation of nucleobase, nucleoside, nucleotide and nucleic acid metabolism	Transcription factor activity	Transcription factor	AT_hook;SET;PSET;BROMO;PHD
258613943	NP_001158222.1	ASPH	aspartyl/asparaginyl beta-hydroxylase isoform f	2.881	1	Endoplasmic reticulum	Protein metabolism	Catalytic activity	Enzyme: Hydroxylase	TM;CC
258613957	NP_001158228.1	ASPH	aspartyl/asparaginyl beta-hydroxylase isoform l	8.867	1	Endoplasmic reticulum	Protein metabolism	Catalytic activity	Enzyme: Hydroxylase	TM;CC
155030185	NP_060634.2	ASUN	protein asunder homolog	2.266	1	-	-	-	-	-
56786157	NP_031374.2	ATF6	cyclic AMP-dependent transcription factor ATF-6 alpha	1.493	1	Endoplasmic reticulum	Regulation of nucleobase, nucleoside, nucleotide and nucleic acid metabolism	Transcription factor activity	Transcription factor	BRLZ;CC;TM
20127454	NP_004035.2	ATIC	bifunctional purine biosynthesis protein PURH	2.365	1	-	Metabolism;Energy pathways	Hydrolase activity	Enzyme: Hydrolase	-
32189394	NP_001677.2	ATP5B	ATP synthase subunit beta, mitochondrial precursor	3.592	1	Mitochondrion	Metabolism;Energy pathways	Transporter activity	Transport/cargo protein	AAA
21361565	NP_001679.2	ATP5F1	ATP synthase subunit b, mitochondrial precursor	12.109	2	Mitochondrion	Metabolism;Energy pathways	Transporter activity	Transport/cargo protein	SP;CC
85794908	NP_001034267.1	ATP5J2	ATP synthase subunit f, mitochondrial isoform 2d	26.531	1	Mitochondrion	Electron transport	ATPase activity	ATPase	TM
17136148	NP_001174.2	ATP6AP1	V-type proton ATPase subunit S1 precursor	13.191	5	Plasma membrane	Transport	Transporter activity	Transport/cargo protein	TM
15011918	NP_005756.2	ATP6AP2	renin receptor precursor	24.286	7	Plasma membrane	Cell communication;Signal transduction	Receptor activity	Cell surface receptor	SP;TM
19913424	NP_001681.2	ATP6V1A	V-type proton ATPase catalytic subunit A	5.186	2	Endosome	Metabolism;Energy pathways	Transporter activity	Transport/cargo protein	-
4502317	NP_001687.1	ATP6V1E1	V-type proton ATPase subunit E 1 isoform a	8.85	1	Lysosome	Transport	ATPase activity	ATPase	-
333440461	NP_001193976.1	ATRN	attractin isoform 4	12.63	11	Extracellular	Immune response	Defense/immunity protein activity	Defensin	EGFL;CUB;PSI;LECTIN_C;EGFLAM;TM;KELCH;EGF
21450861	NP_647537.1	ATRN	attractin isoform 1 preproprotein	2.379	3	Extracellular	Immune response	Defense/immunity protein activity	Defensin	EGFL;CUB;PSI;LECTIN_C;EGFLAM;TM;KELCH;EGF
211971080	NP_612504.1	ATXN7L1	ataxin-7-like protein 1 isoform 3	4.336	1	-	Biological_process unknown	Molecular function unknown	Unclassified	-
21536468	NP_001690.2	AXL	tyrosine-protein kinase receptor UFO isoform 2 precursor	1.356	1	Plasma membrane	Cell communication;Signal transduction	Transmembrane receptor protein tyrosine kinase activity	Receptor tyrosine kinase	IG;FN3;Tyr_Kinase;TM;SP
4502337	NP_001176.1	AZGP1	zinc-alpha-2-glycoprotein precursor	58.054	25	Extracellular	Immune response	Cell adhesion molecule activity	Adhesion molecule	SP;IGC
11342670	NP_001691.1	AZU1	azurocidin preproprotein	7.968	2	Cytoplasmic vesicle	Immune response	Defense/immunity protein activity	Secreted polypeptide	SP;TRYPSIN
4757826	NP_004039.1	B2M	beta-2-microglobulin precursor	55.462	10	Extracellular	Immune response	MHC class I receptor activity;MHC class II receptor activity	MHC complex protein	SP;IGC
4502343	NP_003772.1	B3GALNT1	UDP-GalNAc:beta-1, 3-N-acetylgalactosaminyltransferase 1	20.242	6	Plasma membrane	Energy pathways	Galactosyltransferase activity	Enzyme: Galactosyltransferase	TM
5802984	NP_006867.1	B3GNT1	N-acetyllactosaminide beta-1,3-N-acetylglucosaminyltransferase	59.759	22	Golgi apparatus	Metabolism;Energy pathways	Transferase activity	Enzyme: Glucosaminyltransferase	TM
111160385	NP_171608.2	B3GNT9	UDP-GlcNAc:betaGal beta-1,3-N-acetylglucosaminyltransferase 9 precursor	1.99	1	-	Metabolism;Energy pathways	Galactosyltransferase activity	Enzyme: Galactosyltransferase	SP
13929462	NP_001488.2	B4GALT1	beta-1,4-galactosyltransferase 1	12.814	4	Golgi apparatus	Metabolism;Energy pathways	Galactosyltransferase activity	Enzyme: Galactosyltransferase	SP;TM
115387099	NP_001694.2	BAI2	brain-specific angiogenesis inhibitor 2 precursor	1.009	2	Plasma membrane	Cell communication;Signal transduction	Receptor activity	Integral membrane protein	SP;TSP1;HRM;GPS;TM
5453565	NP_006331.1	BAIAP2	brain-specific angiogenesis inhibitor 1-associated protein 2 isoform 3	2.692	1	Cytoplasm	Cell communication;Signal transduction	Receptor signaling complex scaffold activity	Adapter molecule	CC;SH3
30795231	NP_006308.3	BASP1	brain acid soluble protein 1	76.211	15	Nucleus	Regulation of nucleobase, nucleoside, nucleotide and nucleic acid metabolism	Transcription regulator activity	Transcription regulatory protein	-
61742797	NP_001013275.1	BCAM	basal cell adhesion molecule isoform 2 precursor	3.231	1	Plasma membrane	Cell communication;Signal transduction;Cell-cell adhesion;Cell-matrix adhesion;Cell adhesion	Cell adhesion molecule activity	Adhesion molecule	TM;IG;IGC2;SP
38372931	NP_940819.1	BCAN	brevican core protein isoform 2 precursor	6.706	4	Extracellular	Cell communication;Signal transduction	Cell adhesion molecule activity	Adhesion molecule	SP;IGV;LINK;CC;EGF;LECTIN_C;SUSHI
4557351	NP_000046.1	BCHE	cholinesterase precursor	5.316	2	Extracellular	Metabolism;Energy pathways	Hydrolase activity	Enzyme: Esterase	TM;SP
195927002	NP_001124317.1	BCL6	B-cell lymphoma 6 protein isoform 1	3.399	1	Nucleus	Apoptosis;Regulation of gene expression, epigenetic;Regulation of immune response	DNA binding	Transcription factor	BTB;ZNFC2
32698936	NP_872363.1	BCL9L	B-cell CLL/lymphoma 9-like protein	1.067	1	Nucleus	Biological_process unknown	Molecular function unknown	Unclassified	NLS
66933014	NP_064524.3	BDH2	3-hydroxybutyrate dehydrogenase type 2	8.571	1	Cytoplasm	Metabolism;Energy pathways	Oxidoreductase activity	Enzyme: Oxidoreductase	-
4502399	NP_001186.1	BFSP1	filensin isoform 1	36.09	17	Cytoplasm	Cell growth and/or maintenance	Structural constituent of cytoskeleton	Cytoskeletal protein	CC
4502995	NP_003562.1	BFSP2	phakinin	65.301	21	Cytoplasm	Cell growth and/or maintenance	Structural constituent of cytoskeleton	Cytoskeletal protein	CC
157266337	NP_001704.2	BHMT	betaine--homocysteine S-methyltransferase 1	25.862	7	Cytoplasm	Metabolism;Energy pathways	Methyltransferase activity	Enzyme: Methyltransferase	-
359465572	NP_001240752.1	BLVRA	biliverdin reductase A precursor	13.851	3	Cytoplasm	Metabolism;Energy pathways	Oxidoreductase activity	Enzyme: Oxidoreductase	-
4502419	NP_000704.1	BLVRB	flavin reductase (NADPH)	4.854	1	Cytoplasm	Metabolism;Energy pathways	Oxidoreductase activity	Enzyme: Oxidoreductase	-
224589071	NP_055568.3	BMS1	ribosome biogenesis protein BMS1 homolog	1.014	1	Nucleolus	Biological_process unknown	Molecular function unknown	Unclassified	CC;GTP_EFTU
15147240	NP_150279.1	BOC	brother of CDO precursor	1.975	1	Integral to membrane	Cell differentiation	Receptor activity	Cell surface receptor	SP;IGC2;Ig_LIKE;FN3;TM
40353764	NP_954655.1	BPGM	bisphosphoglycerate mutase	37.066	8	-	Metabolism;Energy pathways	Catalytic activity	Enzyme: Mutase	-
157276599	NP_001716.2	BPI	bactericidal permeability-increasing protein precursor	3.08	1	Secretory granule	Immune response	Defense/immunity protein activity	Integral membrane protein	SP;TM
38372925	NP_940991.1	BSG	basigin isoform 2	5.204	1	Plasma membrane	Cell communication;Signal transduction	Receptor activity	Cell surface receptor	IG;TM;SP
4557373	NP_000051.1	BTD	biotinidase precursor	26.703	12	Extracellular	Metabolism;Energy pathways	Hydrolase activity	Enzyme: Hydrolase	SP
206597543	NP_001128668.1	C10orf71	uncharacterized protein C10orf71	0.976	1	-	Biological_process unknown	Molecular function unknown	Unclassified	-
13376060	NP_079014.1	C12orf49	UPF0454 protein C12orf49 precursor	6.341	1	-	Biological_process unknown	Molecular function unknown	Unclassified	SP
190610010	NP_777638.2	C14orf39	protein SIX6OS1	3.066	1	-	Biological_process unknown	Molecular function unknown	Unclassified	CC
33457348	NP_061980.1	C19orf10	UPF0556 protein C19orf10 precursor	20.809	3	-	Cell communication;Signal transduction	Growth factor activity	Growth factor	SP
7705753	NP_057075.1	C1QA	complement C1q subcomponent subunit A precursor	28.98	5	Extracellular	Immune response	Complement activity	Complement protein	C1Q;COLL;SP
87298828	NP_000482.3	C1QB	complement C1q subcomponent subunit B precursor	34.783	7	Extracellular	Immune response	Complement activity	Complement protein	COLL;C1Q;SP
166235903	NP_001107573.1	C1QC	complement C1q subcomponent subunit C precursor	26.122	6	Extracellular	Immune response	Complement activity	Complement protein	COLL;C1Q;SP
58801559	NP_001010908.1	C1QL3	complement C1q-like protein 3 precursor	7.059	1	-	Metabolism;Energy pathways	Molecular function unknown	Unclassified	SP;C1Q
13569919	NP_112207.1	C1QTNF3	complement C1q tumor necrosis factor-related protein 3 isoform a precursor	17.48	5	Extracellular	Cell growth and/or maintenance	Molecular function unknown	Secreted polypeptide	SP;C1Q
148233912	NP_114115.2	C1QTNF4	complement C1q tumor necrosis factor-related protein 4 precursor	3.951	1	-	Immune response	Molecular function unknown	Unclassified	SP;C1Q
510025462	NP_001265360.1	C1QTNF5	complement C1q tumor necrosis factor-related protein 5 precursor	14.403	2	Extracellular	Cell growth and/or maintenance	Extracellular matrix structural constituent	Extracellular matrix protein	SP;COLL;C1Q
66347875	NP_001724.3	C1R	complement C1r subcomponent precursor	27.518	12	Extracellular	Immune response	Complement activity	Complement protein	CUB;EGFCA;SUSHI;TRYPSIN
289547636	NP_057630.2	C1RL	complement C1r subcomponent-like protein precursor	7.187	3	Extracellular	Immune response	Serine-type peptidase activity	Serine protease	SP;CUB;TRYPSIN
41393602	NP_958850.1	C1S	complement C1s subcomponent precursor	23.401	11	Extracellular	Immune response	Complement activity	Complement protein	CUB;EGFCA;SUSHI;TRYPSIN;SP
14550407	NP_000054.2	C2	complement C2 isoform 1 preproprotein	5.186	2	Extracellular	Immune response	Complement activity	Complement protein	SP;SUSHI;VWA;TRYPSIN
225543438	NP_001139375.1	C2	complement C2 isoform 2 preproprotein	20.645	11	Extracellular	Immune response	Complement activity	Complement protein	SP;SUSHI;VWA;TRYPSIN
115298678	NP_000055.2	C3	complement C3 precursor	58.148	91	Extracellular	Immune response	Complement activity	Complement protein	ANATO;A2M;C345C;SP
410170896	XP_003960095.1	C4A	complement C4-A isoform 1	24.599	43	Extracellular	Immune response	Complement activity	Complement protein	ANATO;A2M;C345C;SP
178557739	NP_001002029.3	C4B	complement C4-B preproprotein	5.849	7	Extracellular	Immune response	Complement activity	Complement protein	-
338858017	NP_001229752.1	C4B_2	complement C4-B-like preproprotein	6.823	13	-	-	-	-	-
4502503	NP_000706.1	C4BPA	C4b-binding protein alpha chain precursor	6.198	3	Extracellular	Immune response	Complement activity	Complement protein	SUSHI;SP
38016947	NP_001726.2	C5	complement C5 preproprotein	15.692	22	Extracellular	Immune response	Complement activity	Complement protein	ANATO;A2M;C345C;SP
9910278	NP_064584.1	C5orf15	keratinocyte-associated transmembrane protein 2 precursor	4.906	1	-	Biological_process unknown	Molecular function unknown	Unclassified	TM
189242612	NP_001108603.2	C6	complement component C6 precursor	13.49	10	Extracellular	Immune response	Complement activity	Complement protein	TSP1;LDLA;SUSHI;KAZAL;SP
45580688	NP_000578.2	C7	complement component C7 precursor	36.418	17	Extracellular	Immune response	Complement activity	Complement protein	TSP1;LDLA;SUSHI;SP
4557389	NP_000553.1	C8A	complement component C8 alpha chain precursor	17.295	8	Extracellular	Immune response	Complement activity	Complement protein	TSP1;LDLA;SP
514239916	NP_000057.2	C8B	complement component C8 beta chain isoform 1 preproprotein	1.184	1	Extracellular	Immune response	Complement activity	Complement protein	TSP1;LDLA;SP
514239920	NP_001265473.1	C8B	complement component C8 beta chain isoform 3	22.117	10	Extracellular	Immune response	Complement activity	Complement protein	TSP1;LDLA;SP
166197660	NP_000597.2	C8G	complement component C8 gamma chain precursor	37.624	5	Extracellular	Immune response	Complement activity	Complement protein	SP
49169841	NP_001001795.1	C8orf82	UPF0598 protein C8orf82	8.796	1	-	Biological_process unknown	Molecular function unknown	Unclassified	-
4502511	NP_001728.1	C9	complement component C9 precursor	35.957	19	Extracellular	Immune response	Complement activity	Complement protein	TSP1;LDLA;SP
46409646	NP_997394.1	C9orf139	uncharacterized protein C9orf139	17.368	1	-	Biological_process unknown	Molecular function unknown	Unclassified	-
4502517	NP_001729.1	CA1	carbonic anhydrase 1	65.134	14	Cytoplasm	Metabolism;Energy pathways	Catalytic activity	Enzyme: Carbonic anhydrase	-
9910366	NP_064563.1	CA10	carbonic anhydrase-related protein 10 precursor	9.756	2	Cytoplasm	Metabolism;Energy pathways	Catalytic activity	Enzyme: Carbonic anhydrase	SP
9951923	NP_001208.2	CA11	carbonic anhydrase-related protein 11 precursor	3.354	1	Extracellular	Metabolism;Energy pathways	Catalytic activity	Enzyme: Carbonic anhydrase	SP
4557395	NP_000058.1	CA2	carbonic anhydrase 2	45.769	10	Cytoplasm	Metabolism;Energy pathways	Catalytic activity	Enzyme: Carbonic anhydrase	-
110578649	NP_065976.2	CACHD1	VWFA and cache domain-containing protein 1	1.881	3	Integral to membrane	Transport;Ion transport	Protein binding;Voltage-gated ion channel activity	Voltage gated channel	TM;VWA
51093859	NP_001003406.1	CACNA1I	voltage-dependent T-type calcium channel subunit alpha-1I isoform b	0.777	1	Plasma membrane	Transport	Voltage-gated ion channel activity	Voltage gated channel	TM;CC
148664190	NP_055148.3	CADM1	cell adhesion molecule 1 isoform 1 precursor	5.43	1	Plasma membrane	Cell communication;Signal transduction	Cell adhesion molecule activity	Adhesion molecule	SP;IG;Ig_LIKE;IGC2;Band 4.1
148664211	NP_001091987.1	CADM1	cell adhesion molecule 1 isoform 2 precursor	11.111	3	Plasma membrane	Cell communication;Signal transduction	Cell adhesion molecule activity	Adhesion molecule	SP;IG;Ig_LIKE;IGC2;Band 4.1
374671758	NP_001243433.1	CADM2	cell adhesion molecule 2 isoform 5	10.801	2	Plasma membrane	Cell communication;Signal transduction	Cell adhesion molecule activity	Adhesion molecule	SP;Ig_LIKE;IGC2;Band 4.1;TM;IG
21686977	NP_660339.1	CADM4	cell adhesion molecule 4 precursor	7.732	2	Integral to membrane	Immune response	Molecular function unknown;Cell adhesion molecule activity	Unclassified;Immunoglobulin	Ig_LIKE;IGC2;Band 4.1
4502549	NP_001734.1	CALM2	calmodulin	30.872	4	Cytoplasm	Cell communication;Signal transduction	Calcium ion binding	Calcium binding protein	EF
4757900	NP_004334.1	CALR	calreticulin precursor	31.415	9	Endoplasmic reticulum	Protein metabolism	Chaperone activity	Chaperone	SP;CC
20270339	NP_620148.1	CANT1	soluble calcium-activated nucleotidase 1	7.481	2	Endoplasmic reticulum	Metabolism;Energy pathways	Hydrolase activity	Enzyme: Hydrolase	SP;TM
5453595	NP_006358.1	CAP1	adenylyl cyclase-associated protein 1	5.053	2	Cytoplasm	Cell growth and/or maintenance	Molecular function unknown;Protein binding	Unclassified	CARP
109715858	NP_055131.2	CARHSP1	calcium-regulated heat stable protein 1	35.374	4	Cytoplasm	Cell communication;Signal transduction	Calcium ion binding	Calcium binding protein	CSP
4757910	NP_004282.1	CARTPT	cocaine- and amphetamine-regulated transcript protein preproprotein	21.552	2	Extracellular	Biological_process unknown;Cell communication	Molecular function unknown	Unclassified;Secreted polypeptide	SP
6912286	NP_036246.1	CASP14	caspase-14 precursor	4.959	1	Cytoplasm	Protein metabolism	Cysteine-type peptidase activity	Cysteine protease	CASc
298919189	NP_001177371.1	CAST	calpastatin isoform m	3.309	1	Nucleus	Protein metabolism	Protease inhibitor activity	Protease inhibitor	CC
4557014	NP_001743.1	CAT	catalase	7.211	3	Cytoplasm	Metabolism;Energy pathways	Oxidoreductase activity	Enzyme: Oxidoreductase	-
74229008	NP_001028171.1	CBFA2T2	protein CBFA2T2 isoform MTGR1c	2.185	1	Nucleoplasm	Regulation of nucleobase, nucleoside, nucleotide and nucleic acid metabolism	Transcription factor activity	Transcription factor	TAFH
4757922	NP_004343.1	CBLN1	cerebellin-1 precursor	5.699	1	Plasma membrane	Cell communication;Signal transduction	Pattern binding	Integral membrane protein	SP;C1Q
4502599	NP_001748.1	CBR1	carbonyl reductase [NADPH] 1	66.787	13	Cytoplasm	Metabolism;Energy pathways	Oxidoreductase activity	Enzyme: Oxidoreductase	-
19923935	NP_612423.1	CCDC101	SAGA-associated factor 29 homolog	2.048	1	-	Biological_process unknown	Molecular function unknown	Unclassified	CC
226492892	NP_775753.2	CCDC105	coiled-coil domain-containing protein 105	2.204	1	-	Biological_process unknown	Molecular function unknown;Cytoskeletal protein binding	Unclassified	CC
39979626	NP_078860.2	CCDC121	coiled-coil domain-containing protein 121 isoform 3	2.158	1	-	Biological_process unknown	Molecular function unknown	Unclassified	CC
410170173	XP_003960982.1	CCDC146	coiled-coil domain-containing protein 146 isoform 1	1.675	1	-	Biological_process unknown	Molecular function unknown	Unclassified	CC
327315395	NP_996769.3	CCDC18	coiled-coil domain-containing protein 18	1.001	1	Cytoplasm	Humoral immune response	Molecular function unknown	T cell antigen receptor	ERM;CC
224586875	NP_149115.2	CCDC65	coiled-coil domain-containing protein 65	3.099	1	-	Biological_process unknown	Molecular function unknown	Unclassified	CC
7661690	NP_056418.1	CCDC9	coiled-coil domain-containing protein 9	2.448	1	Nucleus	Biological_process unknown	Molecular function unknown	Unclassified	CC
14589961	NP_116739.1	CCL14	C-C motif chemokine 14 isoform 1 precursor	17.204	1	Extracellular	Immune response	Chemokine activity	Chemokine	SCY;SP
311771535	NP_001185771.1	CCT2	T-complex protein 1 subunit beta isoform 2	2.459	1	Cytoplasm	Protein metabolism	Chaperone activity	Chaperone	-
375477430	NP_001243650.1	CCT4	T-complex protein 1 subunit delta isoform b	2.554	1	Cytoplasm	Protein metabolism	Chaperone activity	Chaperone	-
24307939	NP_036205.1	CCT5	T-complex protein 1 subunit epsilon	6.1	2	Centrosome	Protein metabolism	Chaperone activity	Chaperone	-
48762932	NP_006576.2	CCT8	T-complex protein 1 subunit theta	5.292	2	Cytoplasm;Cytosol	Protein metabolism	Chaperone activity	Chaperone	-
4557417	NP_000582.1	CD14	monocyte differentiation antigen CD14 precursor	51.733	17	Cell surface	Immune response	Receptor activity	Cell surface receptor	LRR;SP
344179110	NP_004235.4	CD163	scavenger receptor cysteine-rich type 1 protein M130 isoform a precursor	1.384	1	Plasma membrane	Cell communication;Signal transduction	Receptor activity	Cell surface receptor	TM;SR;SP
344179112	NP_981961.2	CD163	scavenger receptor cysteine-rich type 1 protein M130 isoform b precursor	4.371	3	Plasma membrane	Cell communication;Signal transduction	Receptor activity	Cell surface receptor	TM;SR;SP
91807110	NP_001035120.1	CD37	leukocyte antigen CD37 isoform B	5.634	1	Plasma membrane	Immune response	Molecular function unknown	Unclassified	TM;SP
321400142	NP_001189486.1	CD44	CD44 antigen isoform 8 precursor	6.463	2	Plasma membrane	Cell communication;Signal transduction	Receptor activity	Cell surface receptor	LINK;TM;SP
10835143	NP_000565.1	CD55	complement decay-accelerating factor isoform 1 preproprotein	7.349	2	Plasma membrane	Immune response	Complement activity	Complement protein	SUSHI;SP;GPI
187828910	NP_001120695.1	CD59	CD59 glycoprotein preproprotein	35.938	5	Plasma membrane	Immune response	Receptor activity	Cell surface receptor	GPI;SP
68448544	NP_001020330.1	CD74	HLA class II histocompatibility antigen gamma chain isoform a	6.419	1	Plasma membrane	Immune response	MHC class I receptor activity;MHC class II receptor activity	MHC complex protein	TM
4502687	NP_003865.1	CD84	SLAM family member 5 isoform 2 precursor	6.707	1	Plasma membrane	Immune response	Cell adhesion molecule activity	Unclassified;Immunoglobulin	SP;IG;TM;Ig_LIKE
88758613	NP_036204.2	CD93	complement component C1q receptor precursor	1.687	1	Plasma membrane	Immune response	Complement activity	Complement protein	TM;LECTIN_C;EGFL;EGFCA;SP;CC
296317276	NP_001171737.1	CD99L2	CD99 antigen-like protein 2 isoform 4 precursor	7.937	1	Extracellular	Biological_process unknown	Molecular function unknown	Integral membrane protein	SP;TM
336176103	NP_001229543.1	CD99L2	CD99 antigen-like protein 2 isoform 5 precursor	5.515	1	Extracellular	Biological_process unknown	Molecular function unknown	Integral membrane protein	SP;TM
15451933	NP_201570.1	CDC14A	dual specificity protein phosphatase CDC14A isoform 3	3.655	1	Centrosome	Cell communication;Signal transduction	Protein tyrosine/serine/threonine phosphatase activity	Dual specificity phosphatase	DSPC
16306532	NP_001788.2	CDH11	cadherin-11 preproprotein	1.508	1	Plasma membrane	Cell growth and/or maintenance	Cell adhesion molecule activity	Cell junction protein	SP;Cadherin;TM
333944024	NP_001207421.1	CDH13	cadherin-13 isoform 6 precursor	11.429	2	Plasma membrane	Cell growth and/or maintenance	Cell adhesion molecule activity	Adhesion molecule	SP;Cadherin;GPI
14589889	NP_001783.2	CDH2	cadherin-2 preproprotein	17.881	14	Plasma membrane	Cell communication;Signal transduction	Cell adhesion molecule activity	Adhesion molecule	Cadherin;TM;SP
14589893	NP_001785.2	CDH4	cadherin-4 isoform 1 preproprotein	2.293	1	Plasma membrane	Cell communication;Signal transduction	Cell adhesion molecule activity	Adhesion molecule	SP;Cadherin;TM
4826673	NP_004923.1	CDH6	cadherin-6 preproprotein	2.785	2	Plasma membrane	Cell communication;Signal transduction	Cell adhesion molecule activity	Adhesion molecule	Cadherin;TM;SP
16933565	NP_149091.1	CDHR1	cadherin-related family member 1 isoform 1 precursor	9.895	7	Plasma membrane	Cell communication;Signal transduction	Cell adhesion molecule activity	Adhesion molecule	SP;Cadherin;TM
142976733	NP_058648.4	CDON	cell adhesion molecule-related/down-regulated by oncogenes isoform 2 precursor	4.351	3	Plasma membrane	Cell communication;Signal transduction	Receptor activity	Cell surface receptor	SP;IGC2;Ig_LIKE;FN3;TM
29029552	NP_803124.1	CECR1	adenosine deaminase CECR1 isoform b	10	2	Extracellular	Metabolism;Energy pathways	Deaminase activity	Enzyme: Deaminase	SP
55770834	NP_057427.3	CENPF	centromere protein F	1.188	3	Nucleus	Cell growth and/or maintenance	Transcription factor binding	Cell cycle control protein	CC;NLS
67782358	NP_001701.2	CFB	complement factor B preproprotein	56.414	52	Extracellular	Immune response	Complement activity	Complement protein	SUSHI;VWA;TRYPSIN;SP
42544239	NP_001919.2	CFD	complement factor D preproprotein	47.826	8	Extracellular	Immune response	Serine-type peptidase activity	Serine protease	TRYPSIN;SP
62739186	NP_000177.2	CFH	complement factor H isoform a precursor	50.772	51	Extracellular	Immune response	Complement binding	Regulatory/other subunit	SUSHI;SP
118442839	NP_002104.2	CFHR1	complement factor H-related protein 1 precursor	13.03	3	Extracellular	Immune response	Complement activity	Complement protein	SUSHI;SP
5031695	NP_005657.1	CFHR2	complement factor H-related protein 2 precursor	8.519	2	Extracellular	Immune response	Molecular function unknown	Secreted polypeptide	SUSHI;SP
262231791	NP_001160096.1	CFHR3	complement factor H-related protein 3 isoform 2 precursor	5.948	1	Extracellular	Immune response	Complement activity	Complement protein	SUSHI;SP
119392081	NP_000195.2	CFI	complement factor I preproprotein	48.714	30	Extracellular	Immune response	Complement activity	Complement protein	SR;LDLA;TRYPSIN;SP
5031635	NP_005498.1	CFL1	cofilin-1	31.928	5	Cytoplasm	Cell growth and/or maintenance	Cytoskeletal protein binding	Cytoskeletal associated protein	ADF;NLS
16262452	NP_065821.1	CGN	cingulin	1.247	1	Nucleus	Cell growth and/or maintenance	Cell adhesion molecule activity	Cell junction protein	CC;LZ;NLS
261278346	NP_006560.3	CGREF1	cell growth regulator with EF hand domain protein 1 isoform a precursor	24.528	4	Extracellular	Cell communication;Signal transduction	Calcium ion binding	Calcium binding protein	SP;EF
24308089	NP_056372.1	CHD5	chromodomain-helicase-DNA-binding protein 5	0.409	1	Nucleus	Regulation of nucleobase, nucleoside, nucleotide and nucleic acid metabolism	DNA binding	DNA binding protein	CC;PHD;CHROMO;DEXDc;HELIC
4502805	NP_001266.1	CHGA	chromogranin-A preproprotein	55.799	16	Extracellular	Cell communication;Signal transduction	Defense/immunity protein activity	Secreted polypeptide	SP
221316599	NP_001810.2	CHGB	secretogranin-1 precursor	26.736	15	Extracellular	Cell communication;Signal transduction	Hormone activity	Secreted polypeptide	SP
144226251	NP_001267.2	CHI3L1	chitinase-3-like protein 1 precursor	72.846	40	Extracellular	Cell growth and/or maintenance	Extracellular matrix structural constituent	Extracellular matrix protein	SP
27894376	NP_006605.2	CHL1	neural cell adhesion molecule L1-like protein isoform 1 precursor	2.614	2	Plasma membrane	Cell communication;Signal transduction	Cell adhesion molecule activity	Adhesion molecule	SP;IG;TM;FN3
358438179	NP_001240316.1	CHL1	neural cell adhesion molecule L1-like protein isoform 2 precursor	1.904	1	Plasma membrane	Cell communication;Signal transduction	Cell adhesion molecule activity	Adhesion molecule	SP;IG;TM;FN3
358438315	NP_001240317.1	CHL1	neural cell adhesion molecule L1-like protein isoform 3 precursor	1.879	1	Plasma membrane	Cell communication;Signal transduction	Cell adhesion molecule activity	Adhesion molecule	SP;IG;TM;FN3
221316563	NP_001137454.1	CHRDL1	chordin-like protein 1 isoform 2 precursor	13.567	5	Extracellular	Cell communication;Signal transduction	Molecular function unknown	Secreted polypeptide	VWC;SP
4758540	NP_004845.1	CHST10	carbohydrate sulfotransferase 10 precursor	5.056	2	Golgi apparatus	Metabolism;Energy pathways	Sulfotransferase activity	Enzyme: Sulphotransferase	TM
62241001	NP_001269.3	CHUK	inhibitor of nuclear factor kappa-B kinase subunit alpha	2.685	1	Cytoplasm	Cell communication;Signal transduction	Protein serine/threonine kinase activity	Serine/threonine kinase	S_T_kinase
510025487	NP_001265368.1	CLASRP	CLK4-associating serine/arginine rich protein isoform 2	2.778	1	Nucleus	Regulation of nucleobase, nucleoside, nucleotide and nucleic acid metabolism	RNA binding	RNA binding protein	CC
156627579	NP_003269.2	CLEC3B	tetranectin precursor	40.099	7	Extracellular	Biological_process unknown	Molecular function unknown;Protein binding	Secreted polypeptide	SP;LECTIN_C
14251209	NP_001279.2	CLIC1	chloride intracellular channel protein 1	7.469	1	Nucleus	Transport	Intracellular ligand-gated ion channel activity	Intracellular ligand gated channel	-
13376115	NP_079045.1	CLMP	CXADR-like membrane protein precursor	2.949	1	Plasma membrane	Cell communication;Signal transduction	Cell adhesion molecule activity	Adhesion molecule	SP;Ig_LIKE;IGC2;TM
5729772	NP_006484.1	CLN5	ceroid-lipofuscinosis neuronal protein 5	12.285	4	Lysosome	Biological_process unknown	Molecular function unknown;Protein binding	Unclassified	TM
57242755	NP_055759.3	CLSTN1	calsyntenin-1 isoform 2 precursor	48.61	44	Plasma membrane	Cell communication;Signal transduction	Calcium ion binding	Calcium binding protein	SP;CC;TM;Cadherin
209364544	NP_071414.2	CLSTN2	calsyntenin-2 precursor	5.236	4	Plasma membrane	Cell communication;Signal transduction	Calcium ion binding	Calcium binding protein	SP;Cadherin;TM
42475534	NP_055533.2	CLSTN3	calsyntenin-3 precursor	4.707	3	Plasma membrane	Cell communication;Signal transduction	Calcium ion binding	Calcium binding protein	Cadherin;SP
4758012	NP_004850.1	CLTC	clathrin heavy chain 1	1.672	3	Cytoplasm	Cell growth and/or maintenance	Structural molecule activity	Structural protein	CLH
355594753	NP_001822.3	CLU	clusterin preproprotein	60.356	65	Cytoplasm	Immune response	Complement activity	Complement protein	NLS
40316926	NP_954636.1	CLUL1	clusterin-like protein 1 precursor	14.163	5	Extracellular	Biological_process unknown	Molecular function unknown	Unclassified	SP;CC
21071039	NP_116038.4	CNDP1	beta-Ala-His dipeptidase precursor	22.091	9	Cytoplasm	Protein metabolism	Metallopeptidase activity	Metallo protease	SP
271398239	NP_060705.2	CNDP2	cytosolic non-specific dipeptidase isoform 1	8	2	Cytoplasm	Protein metabolism	Metallopeptidase activity	Metallo protease	-
271398277	NP_001161971.1	CNDP2	cytosolic non-specific dipeptidase isoform 2	4.348	1	Cytoplasm	Protein metabolism	Metallopeptidase activity	Metallo protease	-
42716275	NP_057368.3	CNOT1	CCR4-NOT transcription complex subunit 1 isoform a	1.01	1	Nucleus	Transcription	Transcription regulator activity	Transcription regulatory protein	TM
28373117	NP_001834.2	CNTN1	contactin-1 isoform 1 precursor	3.929	2	Plasma membrane	Cell growth and/or maintenance	Cell adhesion molecule activity	Adhesion molecule	IGC2;FN3;SP;Ig_LIKE
28373119	NP_778203.1	CNTN1	contactin-1 isoform 2 precursor	24.826	21	Plasma membrane	Cell growth and/or maintenance	Cell adhesion molecule activity	Adhesion molecule	IGC2;FN3;SP;Ig_LIKE
4827022	NP_005067.1	CNTN2	contactin-2 precursor	4.231	3	Plasma membrane	Cell communication;Signal transduction	Cell adhesion molecule activity	Adhesion molecule	SP;IGC2;Ig_LIKE;FN3
332688245	NP_001193884.1	CNTN4	contactin-4 isoform a precursor	3.996	3	Plasma membrane	Cell growth and/or maintenance	Cell adhesion molecule activity	Adhesion molecule	SP;IGC2;IG;FN3
7662350	NP_054860.1	CNTNAP2	contactin-associated protein-like 2 precursor	4.583	4	Plasma membrane	Cell communication;Signal transduction	Cell adhesion molecule activity	Adhesion molecule	SP;F58C;LAMG;EGF;EGFL;TM;Band 4.1
90855771	NP_060694.2	COA1	cytochrome oxidase assembly 1	9.589	1	-	-	-	-	-
4758022	NP_004077.1	COCH	cochlin precursor	6.182	3	Extracellular	Biological_process unknown	Molecular function unknown	Unclassified	LCCL;VWA;SP
4758024	NP_004636.1	COIL	coilin	1.389	1	Nucleus	Regulation of nucleobase, nucleoside, nucleotide and nucleic acid metabolism	RNA binding	RNA binding protein	-
98985806	NP_001845.3	COL11A1	collagen alpha-1(XI) chain isoform A preproprotein	0.72	1	Extracellular	Cell growth and/or maintenance	Extracellular matrix structural constituent	Extracellular matrix protein	COLL;COLFI;SP;TSPN
116008152	NP_001846.3	COL15A1	collagen alpha-1(XV) chain precursor	1.225	1	Extracellular	Cell growth and/or maintenance	Extracellular matrix structural constituent	Extracellular matrix protein	SP;TSPN;COLL
110611233	NP_569712.2	COL18A1	collagen alpha-1(XVIII) chain isoform 2 precursor	14.97	13	Extracellular	Cell growth and/or maintenance	Extracellular matrix structural constituent	Extracellular matrix protein	COLL;SP;TSPN
110349772	NP_000079.2	COL1A1	collagen alpha-1(I) chain preproprotein	6.489	6	Extracellular	Cell growth and/or maintenance	Extracellular matrix structural constituent	Extracellular matrix protein	VWC;COLL;COLFI;RGD;SP
48762934	NP_000080.2	COL1A2	collagen alpha-2(I) chain precursor	6.808	6	Extracellular	Cell growth and/or maintenance	Extracellular matrix structural constituent	Extracellular matrix protein	COLFI;SP;COLL
40805823	NP_690848.1	COL22A1	collagen alpha-1(XXII) chain precursor	0.984	1	Extracellular	Cell growth and/or maintenance	Extracellular matrix structural constituent	Extracellular matrix protein	SP;VWA;TSPN;COLL
111118974	NP_149162.2	COL2A1	collagen alpha-1(II) chain isoform 2 precursor	8.463	9	Extracellular	Cell growth and/or maintenance	Extracellular matrix structural constituent	Extracellular matrix protein	VWC;COLL;COLFI;SP
111118976	NP_001835.3	COL2A1	collagen alpha-1(II) chain isoform 1 precursor	0.874	1	Extracellular	Cell growth and/or maintenance	Extracellular matrix structural constituent	Extracellular matrix protein	VWC;COLL;COLFI;SP
495528154	NP_001265003.1	COL5A1	collagen alpha-1(V) chain isoform 2 preproprotein	2.938	3	Extracellular	Cell growth and/or maintenance	Extracellular matrix structural constituent	Extracellular matrix protein	TSPN;COLL;COLFI;SP
87196339	NP_001839.2	COL6A1	collagen alpha-1(VI) chain precursor	18.191	13	Extracellular	Cell growth and/or maintenance	Extracellular matrix structural constituent	Extracellular matrix protein	VWA;COLL;SP
115527070	NP_478055.2	COL6A2	collagen alpha-2(VI) chain isoform 2C2a' precursor	1.087	1	Extracellular	Cell growth and/or maintenance	Extracellular matrix structural constituent	Extracellular matrix protein	SP;VWA;COLL
55743098	NP_004360.2	COL6A3	collagen alpha-3(VI) chain isoform 1 precursor	0.976	3	Extracellular	Cell growth and/or maintenance	Extracellular matrix structural constituent	Extracellular matrix protein	KUNITZ;SP;VWA;COLL
73486664	NP_511040.2	COL9A1	collagen alpha-1(IX) chain isoform 2 precursor	5.605	2	Extracellular	Cell growth and/or maintenance	Extracellular matrix structural constituent	Extracellular matrix protein	TSPN;COLL;SP
11386161	NP_001843.1	COL9A2	collagen alpha-2(IX) chain precursor	3.919	2	Extracellular	Cell growth and/or maintenance	Extracellular matrix structural constituent	Extracellular matrix protein	COLL;SP
18641360	NP_569057.1	COLEC12	collectin-12	2.291	1	Plasma membrane	Cell communication;Signal transduction;Carbohydrate mediated signaling;Cell surface receptor linked signal transduction	Receptor activity;Pattern recognition receptor activity	Cell surface receptor	TM;COLL;LECTIN_C;CC
40217843	NP_000086.2	COMP	cartilage oligomeric matrix protein precursor	2.246	1	Extracellular	Cell growth and/or maintenance	Extracellular matrix structural constituent	Extracellular matrix protein	EGFL;EGFCA;SP;CC;TSP3
384367993	NP_001244935.1	COPS4	COP9 signalosome complex subunit 4 isoform 2	13.92	3	-	Protein metabolism	Molecular function unknown;Protein binding	Unclassified	PINT
118600965	NP_059117.3	COQ3	hexaprenyldihydroxybenzoate methyltransferase, mitochondrial	2.71	1	Mitochondrion	Metabolism;Energy pathways	Methyltransferase activity	Enzyme: Methyltransferase	-
21624607	NP_066972.1	COTL1	coactosin-like protein	40.845	6	Cytoplasm	Cell growth and/or maintenance	Molecular function unknown;Protein binding	Unclassified;Cytoskeletal associated protein	ADF
37620210	NP_932342.1	COX20	cytochrome c oxidase protein 20 homolog	10.169	1	-	-	-	-	-
4557485	NP_000087.1	CP	ceruloplasmin precursor	68.638	105	Extracellular	Metabolism;Energy pathways	Oxidoreductase activity	Enzyme: Oxidoreductase	SP
118600977	NP_056507.2	CPAMD8	C3 and PZP-like alpha-2-macroglobulin domain-containing protein 8	25.207	38	-	Biological_process unknown	Molecular function unknown;Complement activity	Unclassified;Complement protein	A2M;KAZAL
513126877	NP_001265470.1	CPB2	carboxypeptidase B2 isoform 2 preproprotein	30.311	9	Extracellular	Protein metabolism	Carboxypeptidase activity	Carboxypeptidase	SP;Zn_pept
4503009	NP_001864.1	CPE	carboxypeptidase E preproprotein	50	23	Plasma membrane	Protein metabolism	Carboxypeptidase activity	Carboxypeptidase	SP;Zn_pept
6631081	NP_001865.1	CPM	carboxypeptidase M precursor	1.58	1	Plasma membrane	Protein metabolism	Carboxypeptidase activity	Carboxypeptidase	SP;Zn_pept
7706387	NP_057218.1	CPQ	carboxypeptidase Q precursor	22.669	7	-	-	-	-	-
83641874	NP_112601.3	CPVL	probable serine carboxypeptidase CPVL precursor	7.353	3	Extracellular	Biological_process unknown;Proteolysis and peptidolysis	Molecular function unknown;Protein binding	Carboxypeptidase	SP
54792123	NP_001006659.1	CR2	complement receptor type 2 isoform 1 precursor	1.832	1	Plasma membrane	Immune response	Complement receptor activity	Complement receptor	TM;SUSHI;SP
4503037	NP_003842.1	CREG1	protein CREG1 precursor	20.455	4	Extracellular	Cell communication;Signal transduction	Transcription factor activity	Secreted polypeptide	SP
300244560	NP_006052.2	CRISP3	cysteine-rich secretory protein 3 isoform 1 precursor	9.69	2	Secretory granule	Immune response	Extracellular matrix structural constituent	Extracellular matrix protein	SP;SCP
13899303	NP_113649.1	CRISPLD1	cysteine-rich secretory protein LCCL domain-containing 1 precursor	3.4	2	Extracellular	Biological_process unknown	Molecular function unknown	Secreted polypeptide	SP;SCP;LCCL
4503051	NP_001304.1	CRMP1	dihydropyrimidinase-related protein 1 isoform 2	3.147	1	Cytoplasm	Cell growth and/or maintenance	Protein binding;Hydrolase activity	Enzyme: Hydrolase	-
330688397	NP_001193457.1	CRTAC1	cartilage acidic protein 1 isoform B precursor	32.093	14	Extracellular	Cell communication;Signal transduction	Calcium ion binding	Calcium binding protein	SP;EGFCA
4503055	NP_000385.1	CRYAA	alpha-crystallin A chain	94.798	90	Nucleus	Protein metabolism	Heat shock protein activity	Heat shock protein	-
4503057	NP_001876.1	CRYAB	alpha-crystallin B chain	97.143	87	Nucleus	Protein metabolism	Heat shock protein activity	Heat shock protein	-
12056461	NP_005199.2	CRYBA1	beta-crystallin A3	97.209	50	Nucleus	Cell growth and/or maintenance	Structural molecule activity	Structural protein	XTAL
16936540	NP_476434.1	CRYBA2	beta-crystallin A2	87.31	21	Cytoplasm	Cell growth and/or maintenance	Structural molecule activity	Structural protein	XTAL
4503059	NP_001877.1	CRYBA4	beta-crystallin A4	88.776	29	Nucleus	Cell growth and/or maintenance	Structural molecule activity	Structural protein	XTAL
4503061	NP_001878.1	CRYBB1	beta-crystallin B1	98.81	92	Cytoplasm	Cell growth and/or maintenance	Structural molecule activity	Structural protein	XTAL
4503063	NP_000487.1	CRYBB2	beta-crystallin B2	95.122	104	-	Cell growth and/or maintenance	Structural molecule activity	Structural protein	XTAL
4758074	NP_004067.1	CRYBB3	beta-crystallin B3	78.199	17	-	Cell growth and/or maintenance	Structural molecule activity	Structural protein	XTAL
390979647	NP_705833.3	CRYBG3	beta/gamma crystallin domain-containing protein 3	0.539	1	-	Biological_process unknown	Molecular function unknown	Unclassified	CC;XTAL;RICIN
148491057	NP_055432.2	CRYGA	gamma-crystallin A	75.287	18	-	Cell growth and/or maintenance	Structural molecule activity	Structural protein	XTAL
148491074	NP_005201.2	CRYGB	gamma-crystallin B	60	11	-	Cell growth and/or maintenance	Structural molecule activity	Structural protein	XTAL
10518338	NP_066269.1	CRYGC	gamma-crystallin C	81.609	48	Nucleus	Cell growth and/or maintenance	Structural molecule activity	Structural protein	XTAL
13377002	NP_008822.2	CRYGD	gamma-crystallin D	82.759	30	Nucleus	Cell growth and/or maintenance	Structural molecule activity	Structural protein	XTAL
8922120	NP_060011.1	CRYGS	beta-crystallin S	88.764	61	Nucleus	Cell growth and/or maintenance	Structural molecule activity	Structural protein	XTAL
115430219	NP_057058.2	CRYL1	lambda-crystallin homolog	6.27	2	Extracellular	Metabolism;Energy pathways	Oxidoreductase activity	Enzyme: Oxidoreductase	CC;SP
197927207	NP_001128231.1	CRYZ	quinone oxidoreductase isoform c	11.979	1	Cytoplasm	Metabolism;Energy pathways	Oxidoreductase activity	Enzyme: Oxidoreductase	-
27262663	NP_757349.1	CSF1	macrophage colony-stimulating factor 1 isoform b precursor	3.425	1	Extracellular	Immune response;Cell proliferation;Cell differentiation;Signal transduction;Hemopoiesis	Cytokine activity	Cytokine	SP;TM
27262659	NP_005202.2	CSF1R	macrophage colony-stimulating factor 1 receptor precursor	5.35	4	Plasma membrane	Cell communication;Signal transduction	Transmembrane receptor protein tyrosine kinase activity	Receptor tyrosine kinase	TM;Ig_LIKE;IGC2;Tyr_Kinase;SP
375493534	NP_001243615.1	CSNK2A3	casein kinase 2, alpha 1 polypeptide-like	2.558	1	-	-	-	-	-
4503107	NP_000090.1	CST3	cystatin-C precursor	73.973	25	Extracellular	Protein metabolism	Protease inhibitor activity	Protease inhibitor	CYSTATIN;SP
4503117	NP_000091.1	CSTB	cystatin-B	33.673	2	Nucleus	Protein metabolism	Protease inhibitor activity	Protease inhibitor	CYSTATIN
4758092	NP_004379.1	CTBS	di-N-acetylchitobiase precursor	12.987	5	Lysosome	Metabolism;Energy pathways	Catalytic activity	Enzyme: Glycosidase	SP
4503123	NP_001892.1	CTGF	connective tissue growth factor precursor	3.438	1	Extracellular	Cell growth and/or maintenance	Extracellular matrix structural constituent	Extracellular matrix protein	SP;IB;VWC;CT;TSP1
55770844	NP_001894.2	CTNNA1	catenin alpha-1	2.98	1	Cytoplasm	Cell growth and/or maintenance	Structural constituent of cytoskeleton	Cytoskeletal protein	CC
189163485	NP_001121167.1	CTSA	lysosomal protective protein isoform b precursor	8.333	3	Lysosome	Protein metabolism	Serine-type peptidase activity	Serine protease	SP
4503139	NP_001899.1	CTSB	cathepsin B preproprotein	48.968	15	Lysosome	Protein metabolism;Apoptosis	Cysteine-type peptidase activity	Cysteine protease	PPTC1;SP
189083844	NP_001805.3	CTSC	dipeptidyl peptidase 1 isoform a preproprotein	6.048	2	Lysosome	Protein metabolism	Cysteine-type peptidase activity	Cysteine protease	PPTC1;SP
4503143	NP_001900.1	CTSD	cathepsin D preproprotein	64.078	32	Lysosome	Protein metabolism	Aspartic-type signal peptidase activity	Aspartic protease	SP
6042196	NP_003784.2	CTSF	cathepsin F precursor	5.372	3	Lysosome	Protein metabolism	Cysteine-type peptidase activity	Cysteine protease	PPTC1
4503149	NP_001902.1	CTSG	cathepsin G preproprotein	20.784	7	Extracellular	Protein metabolism	Serine-type peptidase activity	Serine protease	TRYPSIN;SP
23110955	NP_004381.2	CTSH	pro-cathepsin H preproprotein	8.06	2	Lysosome	Protein metabolism	Cysteine-type peptidase activity	Cysteine protease	PPTC1;SP
4503155	NP_001903.1	CTSL1	cathepsin L1 isoform 1 preproprotein	22.222	6	Endosome	Protein metabolism	Cysteine-type peptidase activity	Cysteine protease	PPTC1
23110962	NP_004070.3	CTSS	cathepsin S isoform 1 preproprotein	2.417	1	Lysosome	Protein metabolism	Cysteine-type peptidase activity	Cysteine protease	PPTC1;SP
315075311	NP_001186668.1	CTSS	cathepsin S isoform 2 preproprotein	11.032	2	Lysosome	Protein metabolism	Cysteine-type peptidase activity	Cysteine protease	PPTC1;SP
22538442	NP_001327.2	CTSZ	cathepsin Z preproprotein	34.323	7	Lysosome	Protein metabolism	Cysteine-type peptidase activity	Cysteine protease	SP;PPTC1
7706244	NP_057005.1	CUTA	protein CutA isoform 2 precursor	41.667	4	Plasma membrane	Biological_process unknown	Molecular function unknown	Unclassified	SP;TM
47778923	NP_057313.2	CYB5R2	NADH-cytochrome b5 reductase 2	2.899	1	-	Metabolism;Energy pathways;Electron transport	Catalytic activity	Enzyme: Reductase	-
11128019	NP_061820.1	CYCS	cytochrome c	10.476	1	Mitochondrion	Metabolism;Energy pathways	Catalytic activity	Enzyme: Oxidase	-
33350928	NP_066566.3	DAB1	disabled homolog 1	2.342	1	Cytoplasm	Cell communication;Signal transduction	Receptor signaling complex scaffold activity	Adapter molecule	PTB
294997306	NP_001171114.1	DAG1	dystroglycan preproprotein	14.749	9	Plasma membrane	Cell communication;Signal transduction	Cell adhesion molecule activity	Adhesion molecule	TM;SP
120433590	NP_001073331.1	DBI	acyl-CoA-binding protein isoform 3	41.379	2	Mitochondrion	Metabolism;Energy pathways	Receptor binding	Ligand	SP
16751921	NP_444513.1	DCD	dermcidin preproprotein	46.364	4	Extracellular	Immune response	Molecular function unknown	Secreted polypeptide	SP
6912328	NP_036269.1	DDAH1	N(G),N(G)-dimethylarginine dimethylaminohydrolase 1 isoform 1	19.298	4	Cytoplasm	Metabolism;Energy pathways	Hydrolase activity	Enzyme: Hydrolase	CC;CYCLIN
4503291	NP_001346.1	DDT	D-dopachrome decarboxylase	9.322	1	Cytoplasm	Immune response	Isomerase activity	Enzyme: Isomerase	-
154759257	NP_778236.2	DDX51	ATP-dependent RNA helicase DDX51	3.453	1	Nucleolus	Regulation of nucleobase, nucleoside, nucleotide and nucleic acid metabolism	Helicase activity	RNA helicase	HELIC;DEXDc;CC
55749865	NP_874358.2	DDX53	DEAD box protein 53	3.011	1	Nucleus	Regulation of nucleobase, nucleoside, nucleotide and nucleic acid metabolism	Molecular function unknown	Unclassified	KH;DEXDc;HELIC
124248516	NP_001035965.1	DEFA1B	neutrophil defensin 1 precursor	19.149	2	-	Immune response	Defense/immunity protein activity	Defensin	SP
325197221	NP_001191435.1	DGKH	diacylglycerol kinase eta isoform 4	1.753	1	-	Signal transduction	Lipid kinase activity	Lipid Kinase	PH;C1;DAGKC;SAM;DAGKa
301129165	NP_149072.2	DIDO1	death-inducer obliterator 1 isoform c	0.848	1	Nucleus	Apoptosis	Molecular function unknown	Unclassified	PHD;TFS2M
40548389	NP_056965.3	DKK3	dickkopf-related protein 3 precursor	65.143	37	Extracellular	Cell communication;Signal transduction	Receptor binding;Lipid binding	Ligand	SP;CC
294610640	NP_005213.3	DLX6	homeobox protein DLX-6	18.089	2	Nucleus	Regulation of nucleobase, nucleoside, nucleotide and nucleic acid metabolism	Transcription factor activity	Transcription factor	HOX
194440727	NP_848599.3	DNAH12	dynein heavy chain 12, axonemal isoform 1	0.938	2	-	Cell growth and/or maintenance	Motor activity	Motor protein	-
68077166	NP_001012339.2	DNAJC21	dnaJ homolog subfamily C member 21 isoform 2	3.955	1	-	Regulation of nucleobase, nucleoside, nucleotide and nucleic acid metabolism	DNA binding	DNA binding protein	CC;DNAJ;ZNFC2
379030617	NP_001243794.1	DNAJC6	putative tyrosine-protein phosphatase auxilin isoform 3	2.111	1	Nucleus	Protein metabolism	Chaperone activity	Chaperone	DNAJ
4503349	NP_001366.1	DNASE2	deoxyribonuclease-2-alpha precursor	3.333	1	Lysosome	Regulation of nucleobase, nucleoside, nucleotide and nucleic acid metabolism	Deoxyribonuclease activity	Deoxyribonuclease	SP
116235485	NP_620711.3	DNER	delta and Notch-like epidermal growth factor-related receptor precursor	3.935	2	Plasma membrane	Cell communication;Signal transduction	Receptor activity	Cell surface receptor	SP;EGF;EGFCA;TM
31415870	NP_004938.1	DOCK3	dedicator of cytokinesis protein 3	0.739	1	Cytoplasm	Cell communication;Signal transduction	Molecular function unknown	Unclassified	SH3;CC
117553586	NP_079216.4	DOCK5	dedicator of cytokinesis protein 5	0.909	1	-	Cell communication;Signal transduction	Molecular function unknown	Unclassified	SH3
62420888	NP_037511.2	DPP7	dipeptidyl peptidase 2 preproprotein	17.073	7	Lysosome	Protein metabolism	Serine-type peptidase activity	Serine protease	SP
4503377	NP_001377.1	DPYSL2	dihydropyrimidinase-related protein 2 isoform 2	2.273	1	Cytoplasm	Cell communication;Signal transduction	Cytoskeletal protein binding	Cytoskeletal associated protein	-
347543829	NP_001231533.1	DPYSL2	dihydropyrimidinase-related protein 2 isoform 3	8.769	3	Cytoplasm	Cell communication;Signal transduction	Cytoskeletal protein binding	Cytoskeletal associated protein	-
4826702	NP_004939.1	DSC1	desmocollin-1 isoform Dsc1b preproprotein	1.786	1	Plasma membrane	Cell growth and/or maintenance	Cell adhesion molecule activity	Adhesion molecule	SP;Cadherin;TM
119703744	NP_001933.2	DSG1	desmoglein-1 preproprotein	8.77	5	Plasma membrane	Cell growth and/or maintenance	Cell adhesion molecule activity	Cell junction protein	Cadherin;SP;TM
116534898	NP_001934.2	DSG2	desmoglein-2 preproprotein	1.521	1	Plasma membrane	Cell growth and/or maintenance	Cell adhesion molecule activity	Adhesion molecule	SP;Cadherin;TM
58530842	NP_001008844.1	DSP	desmoplakin isoform II	0.66	1	Cytoplasm	Cell growth and/or maintenance	Structural constituent of cytoskeleton	Cytoskeletal protein	PLEC;CC;SPECTRIN
5802966	NP_006861.1	DSTN	destrin isoform a	10.909	1	Nucleus	Cell growth and/or maintenance	Cytoskeletal protein binding	Cytoskeletal associated protein	ADF
33350932	NP_001367.2	DYNC1H1	cytoplasmic dynein 1 heavy chain 1	0.194	1	Cytoplasm	Metabolism;Energy pathways	ATPase activity	ATPase	CC;AAA
283806679	NP_001368.2	DYNC2H1	cytoplasmic dynein 2 heavy chain 1 isoform 1	0.186	1	Golgi apparatus	Cell growth and/or maintenance	Motor activity	Motor protein	AAA;CC
14577917	NP_005746.2	EBI3	interleukin-27 subunit beta precursor	5.24	1	Plasma membrane	Immune response	Cytokine activity	Cytokine	SP;FN3
322302700	NP_001189787.1	ECM1	extracellular matrix protein 1 isoform 3 precursor	3.88	1	Extracellular	Cell growth and/or maintenance	Extracellular matrix structural constituent	Extracellular matrix protein	SP
221316614	NP_004416.2	ECM1	extracellular matrix protein 1 isoform 1 precursor	25	9	Extracellular	Cell growth and/or maintenance	Extracellular matrix structural constituent	Extracellular matrix protein	SP
55770888	NP_003557.2	EEA1	early endosome antigen 1	0.567	1	Early endosome	Transport	Auxiliary transport protein activity	Membrane transport protein	CC;ZNFC2;FYVE
4503471	NP_001393.1	EEF1A1	elongation factor 1-alpha 1	34.848	11	Cytoplasm	Regulation of cell cycle	Transcription regulator activity	Transcription regulatory protein	-
4503481	NP_001395.1	EEF1G	elongation factor 1-gamma	15.789	6	Cytoplasm	Protein metabolism	Translation regulator activity	Translation regulatory protein	-
4503483	NP_001952.1	EEF2	elongation factor 2	2.098	2	Cytoplasm	Protein metabolism;Translation	Translation regulator activity	Translation regulatory protein	-
86788015	NP_001034437.1	EFEMP1	EGF-containing fibulin-like extracellular matrix protein 1 precursor	51.724	21	Extracellular	Cell growth and/or maintenance	Extracellular matrix structural constituent	Extracellular matrix protein	EGFCA;EGFL;SP
320118911	NP_058634.4	EFEMP2	EGF-containing fibulin-like extracellular matrix protein 2 precursor	2.483	1	Extracellular	Cell growth and/or maintenance	Extracellular matrix structural constituent	Extracellular matrix protein	EGFL;EGFCA;SP
33359680	NP_872626.1	EFNA1	ephrin-A1 isoform b precursor	4.372	1	Plasma membrane	Cell communication;Signal transduction	Receptor binding	Ligand	SP
33469929	NP_689616.2	EGFLAM	pikachurin isoform 1 precursor	2.379	2	Integral to membrane	Biological_process unknown	Molecular function unknown	Unclassified	SP;FN3;EGF;LAMG
41327734	NP_958440.1	EGFR	epidermal growth factor receptor isoform c precursor	2.469	1	Plasma membrane	Cell communication;Signal transduction	Transmembrane receptor protein tyrosine kinase activity	Receptor tyrosine kinase	REC;FU;Tyr_Kinase;TM;SP
4503529	NP_001407.1	EIF4A1	eukaryotic initiation factor 4A-I isoform 1	3.448	1	Cytoplasm	Protein metabolism	Translation regulator activity	Translation regulatory protein	HELIC;DEXDc
325197164	NP_001191439.1	EIF4A1	eukaryotic initiation factor 4A-I isoform 2	7.781	2	Cytoplasm	Protein metabolism	Translation regulator activity	Translation regulatory protein	HELIC;DEXDc
83700235	NP_001958.2	EIF4A2	eukaryotic initiation factor 4A-II	3.686	1	Cytoplasm	Protein metabolism	Translation regulator activity	Translation regulatory protein	DEXDc;HELIC
194578907	NP_001124150.1	EIF4E	eukaryotic translation initiation factor 4E isoform 3	2.11	1	Nucleus	Protein metabolism	Translation regulator activity	Translation regulatory protein	NLS
4503549	NP_001963.1	ELANE	neutrophil elastase preproprotein	45.318	9	Cytoplasm	Protein metabolism	Serine-type peptidase activity	Serine protease	SP;TRYPSIN
5901944	NP_008977.1	EMILIN1	EMILIN-1 precursor	7.579	4	Extracellular	Cell growth and/or maintenance	Extracellular matrix structural constituent	Extracellular matrix protein	SP;CC;COLL;C1Q
126090909	NP_001417.3	EN1	homeobox protein engrailed-1	3.827	1	Nucleus	Regulation of nucleobase, nucleoside, nucleotide and nucleic acid metabolism	Transcription factor activity	Transcription factor	HOX
4503571	NP_001419.1	ENO1	alpha-enolase isoform 1	37.327	12	Cytoplasm	Metabolism;Energy pathways	Catalytic activity	Enzyme: Hydratase	-
5803011	NP_001966.1	ENO2	gamma-enolase	17.281	4	Cytoplasm	Metabolism;Energy pathways	Catalytic activity	Enzyme: Hydratase	-
10864017	NP_067027.1	ENOPH1	enolase-phosphatase E1	4.981	1	-	Biological_process unknown	Molecular function unknown	Unclassified	-
91823274	NP_006200.3	ENPP2	ectonucleotide pyrophosphatase/phosphodiesterase family member 2 isoform 1 preproprotein	12.35	7	Extracellular	Metabolism;Energy pathways	Phosphoric diester hydrolase activity	Enzyme: Phosphodiesterase	SP;SOM;Endonuclease;TM;SULF
195947389	NP_001124335.1	ENPP2	ectonucleotide pyrophosphatase/phosphodiesterase family member 2 isoform 3 preproprotein	2.703	1	Extracellular	Metabolism;Energy pathways	Phosphoric diester hydrolase activity	Enzyme: Phosphodiesterase	SP;SOM;Endonuclease;TM;SULF
91823602	NP_001035181.1	ENPP2	ectonucleotide pyrophosphatase/phosphodiesterase family member 2 isoform 2 preproprotein	39.861	25	Extracellular	Metabolism;Energy pathways	Phosphoric diester hydrolase activity	Enzyme: Phosphodiesterase	SP;SOM;Endonuclease;TM;SULF
260436831	NP_001159477.1	EPB41	protein 4.1 isoform 1	3.241	2	Nucleus	Cell growth and/or maintenance	Structural molecule activity	Structural protein	B41;CC;NES
4758274	NP_004428.1	EPB41	protein 4.1 isoform 6	5.272	2	Nucleus	Cell growth and/or maintenance	Structural molecule activity	Structural protein	B41;CC;NES
345110633	NP_001229875.2	EPDR1	mammalian ependymin-related protein 1 isoform 2 precursor	12.222	1	Extracellular	Cell communication;Signal transduction	Cell adhesion molecule activity	Adhesion molecule	SP
150456469	NP_775912.2	EPHA10	ephrin type-A receptor 10 isoform 2 precursor	6.102	1	-	Cell communication;Signal transduction	Molecular function unknown;Receptor signaling protein tyrosine kinase activity	Receptor tyrosine kinase;Unclassified	SP;TM;Tyr_Kinase;SAM;FN3
374532802	NP_001243412.1	EPHX2	bifunctional epoxide hydrolase 2 isoform c	1.431	1	Cytoplasm	Metabolism;Energy pathways	Hydrolase activity	Enzyme: Hydrolase	ABH
309747091	NP_001185470.1	ERAP1	endoplasmic reticulum aminopeptidase 1 isoform b precursor	4.038	3	Endoplasmic reticulum	Protein metabolism	Aminopeptidase activity	Aminopeptidase	SP
4885215	NP_005226.1	ERBB4	receptor tyrosine-protein kinase erbB-4 isoform JM-a/CVT-1 precursor	0.612	1	Plasma membrane	Cell communication;Signal transduction	Transmembrane receptor protein tyrosine kinase activity	Receptor tyrosine kinase	REC;FU;Tyr_Kinase;SP;TM;NLS
4885217	NP_005227.1	ERCC4	DNA repair endonuclease XPF	2.074	1	Nucleus	Regulation of nucleobase, nucleoside, nucleotide and nucleic acid metabolism	DNA repair protein	DNA repair protein	NLS;LZ
33413400	NP_001975.1	ESD	S-formylglutathione hydrolase	18.44	3	Cytoplasm	Metabolism;Energy pathways	Hydrolase activity	Enzyme: Esterase	-
31742534	NP_004947.2	ETV1	ETS translocation variant 1 isoform a	2.516	1	Nucleus	Regulation of nucleobase, nucleoside, nucleotide and nucleic acid metabolism	Transcription factor activity	Transcription factor	ETS
387598055	NP_001248371.1	EXTL2	exostosin-like 2 isoform 4	20.408	2	Extracellular matrix	Metabolism;Energy pathways	Transferase activity	Enzyme: Glycosyltransferase	TM
4503617	NP_001431.1	EXTL3	exostosin-like 3	2.285	1	Nucleus	Cell communication;Signal transduction	Transferase activity	Enzyme: Glucosaminyltransferase	CC;TM
4503625	NP_000495.1	F10	coagulation factor X preproprotein	6.762	4	Extracellular	Protein metabolism	Peptidase activity	Coagulation factor	GLA;EGFCA;EGFL;TRYPSIN;SP
145275213	NP_000496.2	F12	coagulation factor XII precursor	14.309	6	Extracellular	Protein metabolism	Peptidase activity	Coagulation factor	FN2;EGF;FN1;KRINGLE;TRYPSIN;SP
119395709	NP_000120.2	F13A1	coagulation factor XIII A chain precursor	2.186	1	Extracellular	Metabolism;Energy pathways	Transferase activity	Coagulation factor	TRANSGLUT;TGC
110611237	NP_001985.2	F13B	coagulation factor XIII B chain precursor	5.446	3	Extracellular	Protein metabolism	Transferase activity	Coagulation factor	SUSHI;SP
4503635	NP_000497.1	F2	prothrombin preproprotein	53.537	26	Extracellular	Protein metabolism	Peptidase activity	Coagulation factor	GLA;KRINGLE;TRYPSIN;SP
105990535	NP_000121.2	F5	coagulation factor V precursor	8.723	16	Extracellular	Protein metabolism	Metal ion binding	Coagulation factor	F58C;SP
4503647	NP_000123.1	F8	coagulation factor VIII isoform a precursor	0.851	1	Extracellular	Protein metabolism	Extracellular matrix binding	Coagulation factor	F58C;SP;CC
4503649	NP_000124.1	F9	coagulation factor IX preproprotein	9.111	3	Extracellular	Protein metabolism	Extracellular matrix binding	Coagulation factor	GLA;EGFCA;EGFL;TRYPSIN;SP
4557581	NP_001435.1	FABP5	fatty acid-binding protein, epidermal	71.852	10	Cytoplasm	Transport	Transporter activity	Transport/cargo protein	-
13375616	NP_068373.1	FADS3	fatty acid desaturase 3	6.517	1	-	Metabolism;Energy pathways	Oxidoreductase activity	Enzyme: Oxidoreductase	TM
210032790	NP_056503.1	FAM184B	protein FAM184B	1.038	1	-	Biological_process unknown	Molecular function unknown	Unclassified	CC
7662150	NP_055679.1	FAM20B	glycosaminoglycan xylosylkinase	2.445	1	Extracellular	Biological_process unknown	Molecular function unknown	Secreted polypeptide	SP
116174742	NP_064608.2	FAM20C	extracellular serine/threonine protein kinase FAM20C precursor	4.452	2	Extracellular	Biological_process unknown	Molecular function unknown	Unclassified	SP;SAM
7661714	NP_055703.1	FAM3C	protein FAM3C precursor	51.982	10	Extracellular	Cell communication;Signal transduction	Cytokine activity	Cytokine	SP
377520143	NP_001243692.1	FAM49B	protein FAM49B	4.012	1	-	Biological_process unknown	Molecular function unknown	Unclassified	-
195546915	NP_001037834.2	FAM69C	protein FAM69C	1.671	1	-	Biological_process unknown	Molecular function unknown	Unclassified	TM
282721094	NP_705834.2	FAM71A	protein FAM71A	1.347	1	-	Biological_process unknown	Molecular function unknown	Unclassified	-
30425394	NP_848563.1	FAM83C	protein FAM83C	3.481	1	-	Biological_process unknown	Molecular function unknown	Unclassified	-
157311635	NP_940890.3	FAM83H	protein FAM83H	1.357	1	Nucleus	Biological_process unknown	Molecular function unknown	Unclassified	CC
34734068	NP_006478.2	FBLN1	fibulin-1 isoform A precursor	3.18	2	Extracellular	Cell growth and/or maintenance	Extracellular matrix structural constituent	Extracellular matrix protein	ANATO;EGF;EGFCA;SP
34734062	NP_001987.2	FBLN1	fibulin-1 isoform C precursor	31.625	13	Extracellular	Cell growth and/or maintenance	Extracellular matrix structural constituent	Extracellular matrix protein	ANATO;EGF;EGFCA;SP
51873053	NP_001004019.1	FBLN2	fibulin-2 isoform a precursor	1.462	1	Extracellular	Cell growth and/or maintenance	Extracellular matrix structural constituent	Extracellular matrix protein	ANATO;EGFCA;EGFL;SP;EGF;VWC
189491647	NP_001121637.1	FBLN7	fibulin-7 isoform 2 precursor	6.87	2	Extracellular	Biological_process unknown	Calcium ion binding	Calcium binding protein	SP;SUSHI;EGF;EGFCA
281485550	NP_000129.3	FBN1	fibrillin-1 precursor	12.365	27	Extracellular	Cell growth and/or maintenance	Extracellular matrix structural constituent	Extracellular matrix protein	EGF;EGFCA;EGFL;SP
18643385	NP_079183.4	FBXO17	F-box only protein 17 isoform 2	10.072	2	-	Protein metabolism	Ubiquitin-specific protease activity	Ubiquitin proteasome system protein	F_BOX
154146262	NP_003881.2	FCGBP	IgGFc-binding protein precursor	40.74	98	Extracellular	Immune response	Molecular function unknown;Protein binding	Unclassified	SP;VWD
189083842	NP_001121068.1	FCGR3A	low affinity immunoglobulin gamma Fc region receptor III-A isoform d precursor	18.182	4	Plasma membrane	Immune response	Receptor activity	Cell surface receptor	TM;IG;SP
27754776	NP_003656.2	FCN3	ficolin-3 isoform 1 precursor	4.682	1	Extracellular	Immune response	Cell adhesion molecule activity	Adhesion molecule	SP;FBG
17864094	NP_064562.1	FEM1C	protein fem-1 homolog C	1.945	1	-	Biological_process unknown	Molecular function unknown	Unclassified	ANK
58331240	NP_055190.2	FETUB	fetuin-B precursor	25.393	6	Extracellular	Biological_process unknown	Transporter activity	Secreted polypeptide	SP;CYSTATIN
4503689	NP_000499.1	FGA	fibrinogen alpha chain isoform alpha-E preproprotein	6.582	3	Extracellular	Protein metabolism	Protein binding	Coagulation factor	FBG;SP;CC
11761629	NP_068657.1	FGA	fibrinogen alpha chain isoform alpha preproprotein	22.36	12	Extracellular	Protein metabolism	Protein binding	Coagulation factor	FBG;SP;CC
70906435	NP_005132.2	FGB	fibrinogen beta chain isoform 1 preproprotein	51.935	20	Extracellular	Protein metabolism	Protein binding	Coagulation factor	FBG;SP;CC
15147348	NP_149354.1	FGF8	fibroblast growth factor 8 isoform E precursor	11.588	1	Extracellular matrix	Cell communication;Signal transduction	Growth factor activity	Growth factor	FGF;SP
13994345	NP_114156.1	FGFBP2	fibroblast growth factor-binding protein 2 precursor	7.623	1	Extracellular	Immune response	Cytokine activity	Secreted polypeptide	SP
190341093	NP_689642.3	FGFBP3	fibroblast growth factor-binding protein 3 precursor	7.752	1	-	Biological_process unknown;Cell proliferation	Growth factor binding	Unclassified	SP
13186236	NP_075594.1	FGFR1	fibroblast growth factor receptor 1 isoform 4 precursor	1.778	1	Plasma membrane	Cell communication;Signal transduction	Transmembrane receptor protein tyrosine kinase activity	Receptor tyrosine kinase	SP;IGC2;Tyr_Kinase;TM
70906437	NP_000500.2	FGG	fibrinogen gamma chain isoform gamma-A precursor	48.055	15	Extracellular	Protein metabolism	Protein binding	Coagulation factor	FBG;SP;CC
60097902	NP_002007.1	FLG	filaggrin	0.468	1	Nucleus	Cell communication;Signal transduction	Calcium ion binding	Calcium binding protein	S_100;EF;CC
116063573	NP_001447.2	FLNA	filamin-A isoform 1	8.147	12	Cytoplasm	Cell growth and/or maintenance	Cytoskeletal anchoring activity	Anchor protein;Structural protein	CH;IGFLMN
229892302	NP_001153503.1	FLT1	vascular endothelial growth factor receptor 1 isoform 4 precursor	2.957	1	Plasma membrane	Cell communication;Signal transduction	Transmembrane receptor protein tyrosine kinase activity	Receptor tyrosine kinase	Ig_LIKE;IGC2;Tyr_Kinase;TM;SP
71040111	NP_002014.2	FMOD	fibromodulin precursor	2.128	1	Extracellular	Cell growth and/or maintenance	Extracellular matrix structural constituent	Extracellular matrix protein	LRR;SP
47132547	NP_473375.2	FN1	fibronectin isoform 7 preproprotein	0.913	1	Extracellular	Cell growth and/or maintenance	Extracellular matrix structural constituent	Extracellular matrix protein	FN1;FN2;FN3;RGD;SP
47132549	NP_997639.1	FN1	fibronectin isoform 6 preproprotein	46.875	66	Extracellular	Cell growth and/or maintenance	Extracellular matrix structural constituent	Extracellular matrix protein	FN1;FN2;FN3;RGD;SP
117606355	NP_075463.2	FRY	protein furry homolog	0.697	1	-	Biological_process unknown	Molecular function unknown	Unclassified	-
38455388	NP_001454.2	FRZB	secreted frizzled-related protein 3 precursor	32.615	10	Plasma membrane	Cell communication;Signal transduction	Protein binding	Integral membrane protein	C345C;SP
5901956	NP_009016.1	FSTL1	follistatin-related protein 1 precursor	34.416	10	Extracellular	Protein metabolism	Protease inhibitor activity	Protease inhibitor	FOLN;KAZAL;SP;CC;EF
54792136	NP_055897.1	FSTL4	follistatin-related protein 4 precursor	17.34	10	-	Biological_process unknown	Molecular function unknown	Unclassified	SP;KAZAL;EF;IGC2
190358524	NP_001121900.1	FSTL5	follistatin-related protein 5 isoform c precursor	32.139	21	Extracellular	Biological_process unknown	Extracellular matrix structural constituent	Extracellular matrix protein	SP;KAZAL;EF;IGC2
20149498	NP_000137.2	FTL	ferritin light chain	28.571	3	Cytoplasm	Transport	Storage protein	Storage protein	-
119360348	NP_000138.2	FUCA1	tissue alpha-L-fucosidase precursor	2.361	1	Lysosome	Metabolism;Energy pathways	Hydrolase activity	Enzyme: Hydrolase	SP
40068512	NP_114409.2	FUCA2	plasma alpha-L-fucosidase precursor	11.349	4	Lysosome	Metabolism;Energy pathways	Hydrolase activity	Enzyme: Hydrolase	SP
145580617	NP_775811.2	FUT11	alpha-(1,3)-fucosyltransferase 11 precursor	2.033	1	Golgi apparatus	Metabolism;Energy pathways	Fucosyltransferase activity	Enzyme: Fucosyltransferase	SP
11612655	NP_071286.1	FXYD6	FXYD domain-containing ion transport regulator 6 precursor	13.684	1	Integral to membrane	Transport	Ion channel activity	Ion channel	SP;TM
23510364	NP_694593.1	FYN	tyrosine-protein kinase Fyn isoform c	4.564	1	Cytoplasm	Cell communication;Signal transduction	Protein-tyrosine kinase activity	Tyrosine kinase	SH3;SH2;Tyr_Kinase
257470999	NP_001158087.1	FZD6	frizzled-6 isoform a precursor	2.408	1	Plasma membrane	Cell communication;Signal transduction	G-protein coupled receptor activity	G protein coupled receptor	FZ;TM;SP
108773793	NP_001035810.1	G6PD	glucose-6-phosphate 1-dehydrogenase isoform b	15.34	7	Cytoplasm	Metabolism;Energy pathways	Catalytic activity	Enzyme: Dehydrogenase	-
119393891	NP_000143.2	GAA	lysosomal alpha-glucosidase preproprotein	2.731	2	Lysosome	Metabolism;Energy pathways	Glucosidase activity	Enzyme: Glucosidase	Trefoil;SP
31542835	NP_078913.3	GAL3ST4	galactose-3-O-sulfotransferase 4	2.263	1	Integral to membrane	Metabolism;Energy pathways	Sulfotransferase activity	Enzyme: Sulphotransferase	TM
83281450	NP_000144.2	GALC	galactocerebrosidase isoform a precursor	1.314	1	Lysosome	Metabolism	Hydrolase activity	Enzyme: Hydrolase	SP;TM
13124891	NP_065207.2	GALNT1	polypeptide N-acetylgalactosaminyltransferase 1	2.862	1	Endoplasmic reticulum	Metabolism;Energy pathways	Galactosyltransferase activity	Enzyme: Galactosyltransferase	TM
222446618	NP_940918.2	GALNT18	polypeptide N-acetylgalactosaminyltransferase 18	2.965	1	-	-	-	-	-
4758412	NP_004472.1	GALNT2	polypeptide N-acetylgalactosaminyltransferase 2 precursor	5.079	3	Golgi apparatus	Metabolism;Energy pathways	Galactosyltransferase activity	Enzyme: Galactosyltransferase	TM
157502212	NP_059119.2	GALNT7	N-acetylgalactosaminyltransferase 7	1.979	1	Integral to membrane	Metabolism;Energy pathways	Transferase activity	Enzyme: Transferase	TM;RICIN
499589599	NP_001265122.1	GANAB	neutral alpha-glucosidase AB isoform 5	3.614	2	Endoplasmic reticulum	Carbohydrate metabolism	Hydrolase activity	Enzyme: Hydrolase	SP
7669492	NP_002037.2	GAPDH	glyceraldehyde-3-phosphate dehydrogenase isoform 1	55.821	16	Cytoplasm	Metabolism;Energy pathways	Catalytic activity	Enzyme: Dehydrogenase	-
378404908	NP_001243728.1	GAPDH	glyceraldehyde-3-phosphate dehydrogenase isoform 2	5.119	1	Cytoplasm	Metabolism;Energy pathways	Catalytic activity	Enzyme: Dehydrogenase	-
116805340	NP_002038.2	GARS	glycine--tRNA ligase precursor	2.706	1	Cytoplasm	Protein metabolism	Ligase activity	Enzyme: Ligase	SP
221316738	NP_001137418.1	GAS6	growth arrest-specific protein 6 isoform 3	6.596	2	Extracellular	Cell communication;Signal transduction	Growth factor activity	Growth factor	GLA;EGFL;EGFCA;LAMG;SP
284807150	NP_001165282.1	GBA	glucosylceramidase isoform 2	2.895	1	Lysosome	Lipid metabolism	Glucosidase activity	Enzyme: Glucosidase	SP
313747584	NP_001186308.1	GBF1	Golgi-specific brefeldin A-resistance guanine nucleotide exchange factor 1 isoform 3	0.647	1	Golgi apparatus	Cell communication;Signal transduction	Guanyl-nucleotide exchange factor activity	Guanine nucleotide exchange factor	Sec7
32483410	NP_000574.2	GC	vitamin D-binding protein isoform 1 precursor	84.599	58	Extracellular	Transport	Transporter activity	Transport/cargo protein	Albumin;SP
324021745	NP_001191236.1	GC	vitamin D-binding protein isoform 3 precursor	3.448	1	Extracellular	Transport	Transporter activity	Transport/cargo protein	Albumin;SP
5031613	NP_005802.1	GDF11	growth/differentiation factor 11 precursor	1.966	1	-	Cell communication;Signal transduction	Growth factor activity	Growth factor	TGFB;SP
4503971	NP_001484.1	GDI1	rab GDP dissociation inhibitor alpha	2.013	1	Cytoplasm	Cell communication;Signal transduction	GTPase activator activity	GTPase activating protein	-
169646441	NP_001108628.1	GDI2	rab GDP dissociation inhibitor beta isoform 2	4	1	Cytoplasm	Transport	Auxiliary transport protein activity	Membrane transport protein	SP
157739942	NP_056280.2	GEMIN5	gem-associated protein 5 isoform 1	2.454	1	Cytoplasm	Regulation of nucleobase, nucleoside, nucleotide and nucleic acid metabolism	Ribonucleoprotein	Unclassified	WD40;CC
196115290	NP_001124491.1	GFAP	glial fibrillary acidic protein isoform 2	10.905	4	Cytoplasm	Cell growth and/or maintenance	Structural molecule activity	Structural protein	CC
259089450	NP_001158510.1	GFRA2	GDNF family receptor alpha-2 isoform b precursor	8.635	3	Plasma membrane	Cell communication;Signal transduction	Transmembrane receptor protein tyrosine kinase activity	Receptor tyrosine kinase	SP
4503987	NP_003869.1	GGH	gamma-glutamyl hydrolase precursor	24.214	6	Lysosome	Metabolism;Energy pathways	Hydrolase activity	Enzyme: Hydrolase	SP
208022658	NP_001129074.1	GLB1	beta-galactosidase isoform c preproprotein	4.212	2	Lysosome	Metabolism;Energy pathways	Catalytic activity	Enzyme: Hydroxylase	SP
217330598	NP_057164.3	GLOD4	glyoxalase domain-containing protein 4	4.362	1	Mitochondrion	Biological_process unknown	Molecular function unknown	Unclassified	-
4885281	NP_005262.1	GLUD1	glutamate dehydrogenase 1, mitochondrial precursor	4.301	1	Mitochondrion	Metabolism;Energy pathways	Catalytic activity	Enzyme: Dehydrogenase	SP
39995109	NP_000396.2	GM2A	ganglioside GM2 activator isoform 1 precursor	39.896	6	Lysosome	Metabolism;Energy pathways	Transporter activity	Transport/cargo protein	SP
117938765	NP_001070957.1	GNAS	protein GNAS isoform g	4.222	1	Plasma membrane	Cell communication;Signal transduction	GTPase activity	G protein	CC;SP;ARF
11321585	NP_002065.1	GNB1	guanine nucleotide-binding protein G(I)/G(S)/G(T) subunit beta-1	8.824	2	Plasma membrane	Cell communication;Signal transduction	GTPase activity	G protein	CC;WD40
17402902	NP_443730.1	GNB1L	guanine nucleotide-binding protein subunit beta-like protein 1	3.058	1	-	Cell communication;Signal transduction	GTPase activity	G protein	WD40
5174447	NP_006089.1	GNB2L1	guanine nucleotide-binding protein subunit beta-2-like 1	23.028	6	Cytoplasm	Cell communication;Signal transduction	Receptor signaling complex scaffold activity	Adapter molecule	WD40
14249738	NP_115909.1	GNPTG	N-acetylglucosamine-1-phosphotransferase subunit gamma precursor	27.213	6	Golgi apparatus	Metabolism;Energy pathways	Catalytic activity	Enzyme: Phosphotransferase	CC;SP
4504061	NP_002067.1	GNS	N-acetylglucosamine-6-sulfatase precursor	26.087	12	Lysosome	Metabolism;Energy pathways	Catalytic activity	Enzyme: Sulphatase	TM;SULF
7657138	NP_055313.1	GOLIM4	Golgi integral membrane protein 4	19.684	6	Golgi apparatus	Cell communication;Signal transduction	Protein carrier activity	Integral membrane protein	TM;CC
29550838	NP_057632.2	GOLM1	Golgi membrane protein 1	20.698	6	Golgi apparatus	Transport	Transporter activity	Transport/cargo protein	CC;TM
4504067	NP_002070.1	GOT1	aspartate aminotransferase, cytoplasmic	11.38	3	Cytoplasm	Metabolism;Energy pathways	Transaminase activity	Enzyme: Aminotransferase	-
380714668	NP_001244128.1	GPD1	glycerol-3-phosphate dehydrogenase [NAD(+)], cytoplasmic isoform 2	11.35	3	Cytoplasm	Metabolism;Energy pathways	Catalytic activity	Enzyme: Dehydrogenase	-
18201905	NP_000166.2	GPI	glucose-6-phosphate isomerase isoform 2	10.573	5	Cytoplasm	Metabolism;Energy pathways	Isomerase activity	Enzyme: Isomerase	-
4505405	NP_002501.1	GPNMB	transmembrane glycoprotein NMB isoform b precursor	5	2	Plasma membrane	Cell communication;Signal transduction;Biological_process unknown;Cell proliferation	Molecular function unknown	Integral membrane protein;Unclassified	SP;PKD;TM
4885323	NP_005293.1	GPR37	probable G-protein coupled receptor 37 precursor	3.752	2	Plasma membrane	Cell communication;Signal transduction	G-protein coupled receptor activity	G protein coupled receptor	SP;TM
32967607	NP_002074.2	GPX2	glutathione peroxidase 2	4.737	1	Cytoplasm	Metabolism;Energy pathways	Peroxidase activity	Enzyme: Peroxidase	-
6006001	NP_002075.2	GPX3	glutathione peroxidase 3 precursor	41.15	16	Extracellular	Metabolism;Energy pathways	Peroxidase activity	Enzyme: Peroxidase	SP
4557629	NP_001500.1	GPX5	epididymal secretory glutathione peroxidase isoform 1 precursor	5.43	1	Extracellular	Metabolism;Energy pathways	Peroxidase activity	Enzyme: Peroxidase	SP
144227752	NP_065767.1	GRAMD1B	GRAM domain-containing protein 1B	3.117	1	Integral to membrane	Biological_process unknown	Molecular function unknown	Integral membrane protein	SP;TM;GRAM
6912396	NP_036335.1	GRHPR	glyoxylate reductase/hydroxypyruvate reductase	7.317	1	Cytoplasm	Metabolism;Energy pathways	Catalytic activity	Enzyme: Reductase	2HD
164419734	NP_000820.3	GRIA4	glutamate receptor 4 isoform 1 precursor	1.109	1	Plasma membrane	Transport	Extracellular ligand-gated ion channel activity	Extracellular ligand gated channel	SP;TM
164419739	NP_001106283.1	GRIA4	glutamate receptor 4 isoform 3 precursor	11.316	4	Plasma membrane	Transport	Extracellular ligand-gated ion channel activity	Extracellular ligand gated channel	SP;TM
13899221	NP_113603.1	GSDMC	gasdermin-C	0.984	1	Nucleus	Regulation of nucleobase, nucleoside, nucleotide and nucleic acid metabolism	Transcription factor activity	Transcription factor	LZ;NLS
189083772	NP_001121134.1	GSN	gelsolin isoform b	17.373	8	Extracellular	Cell growth and/or maintenance	Structural constituent of cytoskeleton	Cytoskeletal protein	GEL;SP
4504165	NP_000168.1	GSN	gelsolin isoform a precursor	48.465	29	Extracellular	Cell growth and/or maintenance	Structural constituent of cytoskeleton	Cytoskeletal protein	GEL;SP
194018522	NP_001123479.1	GSPT1	eukaryotic peptide chain release factor GTP-binding subunit ERF3A isoform 3	2.004	1	Cytoplasm	Cell communication;Signal transduction	GTPase activity	Cell cycle control protein	-
305410793	NP_001182033.1	GSR	glutathione reductase, mitochondrial isoform 4 precursor	4.091	1	Mitochondrion	Metabolism;Energy pathways	Catalytic activity	Enzyme: Reductase	SP
4504169	NP_000169.1	GSS	glutathione synthetase	37.764	16	-	Metabolism;Energy pathways	Ligase activity	Enzyme: Ligase	-
215277000	NP_001135840.1	GSTM2	glutathione S-transferase Mu 2 isoform 2	25.654	3	Cytoplasm	Metabolism;Energy pathways	Glutathione transferase activity	Enzyme: Glutathione transferase	-
23065552	NP_000840.2	GSTM3	glutathione S-transferase Mu 3	6.222	1	Cytoplasm	Metabolism;Energy pathways	Glutathione transferase activity	Enzyme: Glutathione transferase	-
4504183	NP_000843.1	GSTP1	glutathione S-transferase P	48.095	6	Cytoplasm	Metabolism;Energy pathways	Glutathione transferase activity	Enzyme: Glutathione transferase	-
167466164	NP_000844.2	GSTT1	glutathione S-transferase theta-1	2.5	1	Nucleus	Metabolism;Energy pathways	Glutathione transferase activity	Enzyme: Glutathione transferase	-
188528667	NP_001013721.2	H3F3C	histone H3.3C	5.185	1	-	Biological_process unknown	Molecular function unknown;Nucleic acid binding	Unclassified;DNA binding protein	-
295054188	NP_001171131.1	HABP2	hyaluronan-binding protein 2 isoform 2	13.67	7	Extracellular	Protein metabolism	Serine-type peptidase activity	Serine protease	EGF;KRINGLE;TRYPSIN;SP
4503053	NP_001875.1	HAPLN1	hyaluronan and proteoglycan link protein 1 precursor	14.124	4	Extracellular	Cell growth and/or maintenance	Extracellular matrix structural constituent	Extracellular matrix protein	SP;IGV;LINK
30102948	NP_839946.1	HAPLN3	hyaluronan and proteoglycan link protein 3 precursor	20.556	5	Extracellular	Cell communication;Signal transduction	Cell adhesion molecule activity	Adhesion molecule	SP;IG;LINK
4504345	NP_000508.1	HBA2	hemoglobin subunit alpha	60.563	9	Cytoplasm	Transport	Transporter activity	Transport/cargo protein	-
4504349	NP_000509.1	HBB	hemoglobin subunit beta	59.184	7	Extracellular	Transport	Transporter activity	Transport/cargo protein	-
4504351	NP_000510.1	HBD	hemoglobin subunit delta	38.776	4	-	Transport	Transporter activity	Transport/cargo protein	-
116325989	NP_066550.2	HCN1	potassium/sodium hyperpolarization-activated cyclic nucleotide-gated channel 1	1.685	1	Plasma membrane	Cell communication;Signal transduction	Voltage-gated ion channel activity	Voltage gated channel	CNMP;TM
209862883	NP_001129513.1	HDAC11	histone deacetylase 11 isoform 2	4.392	1	Nucleus	Regulation of nucleobase, nucleoside, nucleotide and nucleic acid metabolism	Transcription regulator activity	Transcription regulatory protein	-
4758516	NP_004485.1	HDGF	hepatoma-derived growth factor isoform a	11.25	1	Nucleus	Cell communication;Signal transduction	Growth factor activity	Growth factor	PWWP;NLS
14149777	NP_115500.1	HDHD2	haloacid dehalogenase-like hydrolase domain-containing protein 2	3.089	1	-	Metabolism;Energy pathways	Hydrolase activity	Enzyme: Hydrolase	-
341914456	XP_001721292.4	HEATR7B1	HEAT repeat-containing protein 7B1	1.362	1	-	-	-	-	-
153792110	NP_065784.1	HEG1	protein HEG homolog 1 precursor	2.534	2	Integral to membrane	Cell communication;Signal transduction	Calcium ion binding	Calcium binding protein	EGF;TM;EGFCA;EGFL
54792138	NP_055692.2	HELZ	probable helicase with zinc finger domain	0.309	1	Nucleus	Regulation of nucleobase, nucleoside, nucleotide and nucleic acid metabolism	Helicase activity	RNA helicase	ZnF_C3H1
148886707	NP_001092142.1	HEPHL1	hephaestin-like protein 1 precursor	1.639	1	-	Biological_process unknown	Molecular function unknown	Unclassified	SP;TM
259089405	NP_001158608.1	HERC6	probable E3 ubiquitin-protein ligase HERC6 isoform 2	0.609	1	Cytoplasm	Protein metabolism	Ubiquitin-specific protease activity	Ubiquitin proteasome system protein	HECT
189181666	NP_000511.2	HEXA	beta-hexosaminidase subunit alpha preproprotein	16.824	9	Lysosome	Metabolism;Energy pathways	Hydrolase activity	Enzyme: Hydrolase	SP
4504373	NP_000512.1	HEXB	beta-hexosaminidase subunit beta preproprotein	8.273	4	Lysosome	Metabolism;Energy pathways	Hydrolase activity	Enzyme: Hydrolase	SP
115527117	NP_000178.2	HGD	homogentisate 1,2-dioxygenase	3.371	1	-	Metabolism;Energy pathways	Catalytic activity	Enzyme: Oxygenase	-
58533170	NP_001010932.1	HGF	hepatocyte growth factor isoform 3 precursor	2.766	1	Extracellular	Cell communication;Signal transduction	Growth factor activity	Growth factor	SP;PAN;KRINGLE;TRYPSIN
4504383	NP_001519.1	HGFAC	hepatocyte growth factor activator preproprotein	4.58	2	Extracellular	Protein metabolism	Serine-type peptidase activity	Serine protease	SP;FN2;EGF;FN1;KRINGLE;TRYPSIN
4885413	NP_005331.1	HINT1	histidine triad nucleotide-binding protein 1	15.873	1	Cytoplasm	Cell communication;Signal transduction	ATPase activity	ATPase	-
4885375	NP_005310.1	HIST1H1C	histone H1.2	7.512	1	Nucleus	Regulation of nucleobase, nucleoside, nucleotide and nucleic acid metabolism	DNA binding	DNA binding protein	H15
10800144	NP_066544.1	HIST1H2AJ	histone cluster 1, H2aj	21.875	2	Nucleus	Regulation of nucleobase, nucleoside, nucleotide and nucleic acid metabolism	DNA binding	DNA binding protein	-
10800138	NP_066407.1	HIST1H2BD	histone H2B type 1-D	24.603	3	Nucleus	Chromosome organization and biogenesis (sensu Eukarya)	DNA binding	DNA binding protein	H2B
4504271	NP_003516.1	HIST1H2BI	histone H2B type 1-C/E/F/G/I	50.794	8	Nucleus	Regulation of nucleobase, nucleoside, nucleotide and nucleic acid metabolism	DNA binding	DNA binding protein	H2B
20336754	NP_066402.2	HIST1H2BJ	histone H2B type 1-J	13.492	1	Nucleus	Regulation of nucleobase, nucleoside, nucleotide and nucleic acid metabolism	DNA binding	DNA binding protein	H2B
4504263	NP_003512.1	HIST1H2BM	histone H2B type 1-M	3.968	1	Nucleus	Regulation of nucleobase, nucleoside, nucleotide and nucleic acid metabolism	DNA binding	DNA binding protein	-
4504301	NP_003529.1	HIST1H4A	histone H4	58.252	8	Nucleus	Regulation of nucleobase, nucleoside, nucleotide and nucleic acid metabolism	DNA binding	DNA binding protein	-
110347463	NP_006725.3	HIVEP2	transcription factor HIVEP2	0.654	1	Nucleus	Regulation of nucleobase, nucleoside, nucleotide and nucleic acid metabolism	DNA binding	DNA binding protein	ZNFC2
189181750	NP_001121186.1	HIVEP3	transcription factor HIVEP3 isoform b	0.665	1	Nucleus	Regulation of nucleobase, nucleoside, nucleotide and nucleic acid metabolism	Transcription regulator activity	Transcription regulatory protein	ZNFC2
24797067	NP_002107.3	HLA-A	HLA class I histocompatibility antigen, A-1 alpha chain precursor	10.411	2	Plasma membrane	Immune response	MHC class I receptor activity;MHC class II receptor activity	MHC complex protein	IGC;SP;TM
17986001	NP_005505.2	HLA-B	major histocompatibility complex, class I, B precursor	5.525	1	Plasma membrane	Immune response	MHC class I receptor activity;MHC class II receptor activity	MHC complex protein	SP;IGC;TM
4504425	NP_002119.1	HMGB1	high mobility group protein B1	6.977	1	Nucleus	Regulation of nucleobase, nucleoside, nucleotide and nucleic acid metabolism	DNA binding	DNA binding protein	HMG;CC
24497554	NP_000513.2	HOXA13	homeobox protein Hox-A13	8.247	1	Nucleus	Regulation of nucleobase, nucleoside, nucleotide and nucleic acid metabolism	Transcription regulator activity	Transcription regulatory protein	HOX
13489077	NP_076919.1	HOXA6	homeobox protein Hox-A6	6.867	1	Nucleus	Regulation of nucleobase, nucleoside, nucleotide and nucleic acid metabolism	Transcription regulator activity	Transcription regulatory protein	HOX
4826762	NP_005134.1	HP	haptoglobin isoform 1 preproprotein	22.167	7	Extracellular	Immune response	Transporter activity	Transport/cargo protein	SUSHI;TRYPSIN;SP
186910296	NP_001119574.1	HP	haptoglobin isoform 2 preproprotein	38.617	8	Extracellular	Immune response	Transporter activity	Transport/cargo protein	SUSHI;TRYPSIN;SP
45580723	NP_066275.3	HPR	haptoglobin-related protein precursor	10.345	2	Extracellular	Immune response	Molecular function unknown	Secreted polypeptide	SP;SUSHI;TRYPSIN
4504483	NP_000185.1	HPRT1	hypoxanthine-guanine phosphoribosyltransferase	4.587	1	Cytoplasm	Metabolism;Energy pathways	Catalytic activity	Enzyme: Ribosyltransferase	-
11321561	NP_000604.1	HPX	hemopexin precursor	78.139	86	Extracellular	Transport	Transporter activity	Transport/cargo protein	SP;HX
4504489	NP_000403.1	HRG	histidine-rich glycoprotein precursor	33.143	19	Extracellular	Apoptosis	Binding;Immunoglobulin binding;Polysaccharide binding;Protein binding;Complement binding;Metal ion binding	Adapter molecule	CYSTATIN;SP;CC
148747866	NP_004798.3	HS6ST1	heparan-sulfate 6-O-sulfotransferase 1	1.46	1	Plasma membrane	Metabolism;Energy pathways	Sulfotransferase activity	Enzyme: Sulphotransferase	TM;CC
153792590	NP_001017963.2	HSP90AA1	heat shock protein HSP 90-alpha isoform 1	1.639	1	Cytoplasm	Protein metabolism	Chaperone activity	Chaperone	CC
154146191	NP_005339.3	HSP90AA1	heat shock protein HSP 90-alpha isoform 2	3.142	2	Cytoplasm	Protein metabolism	Chaperone activity	Chaperone	CC
431822401	NP_001258898.1	HSP90AB1	heat shock protein HSP 90-beta isoform a	1.796	1	Cytoplasm	Cell communication;Signal transduction	Chaperone activity	Chaperone	CC
431822408	NP_001258901.1	HSP90AB1	heat shock protein HSP 90-beta isoform c	2.521	2	Cytoplasm	Cell communication;Signal transduction	Chaperone activity	Chaperone	CC
4507677	NP_003290.1	HSP90B1	endoplasmin precursor	2.366	1	Endoplasmic reticulum	Protein metabolism	Heat shock protein activity	Heat shock protein	SP;CC
31317303	NP_443202.3	HSPA12B	heat shock 70 kDa protein 12B isoform 1	2.915	1	-	Protein metabolism	Heat shock protein activity	Heat shock protein	-
48928056	NP_008879.3	HSPA13	heat shock 70 kDa protein 13 precursor	9.979	4	Endoplasmic reticulum	Protein metabolism	Chaperone activity	Chaperone	SP
194248072	NP_005336.3	HSPA1A	heat shock 70 kDa protein 1A/1B	1.56	1	Cytoplasm	Protein metabolism	Chaperone activity	Chaperone	CC
16507237	NP_005338.1	HSPA5	78 kDa glucose-regulated protein precursor	11.009	5	Endoplasmic reticulum	Protein metabolism	Chaperone activity	Chaperone	SP;CC
5729877	NP_006588.1	HSPA8	heat shock cognate 71 kDa protein isoform 1	1.858	1	Cytoplasm;Nucleolus	Protein metabolism	Heat shock protein activity	Heat shock protein	CC;NLS;NES
24234686	NP_694881.1	HSPA8	heat shock cognate 71 kDa protein isoform 2	15.416	5	Cytoplasm;Nucleolus	Protein metabolism	Heat shock protein activity	Heat shock protein	CC;NLS;NES
4504517	NP_001531.1	HSPB1	heat shock protein beta-1	87.317	22	Cytoplasm	Protein metabolism	Chaperone activity	Chaperone	-
126012571	NP_005520.4	HSPG2	basement membrane-specific heparan sulfate proteoglycan core protein precursor	11.797	35	Extracellular	Cell growth and/or maintenance	Extracellular matrix structural constituent	Extracellular matrix protein	SP;SEA;LDLA;IGC2;LAMB;EGFLAM;LAMG;EGF
21361437	NP_055315.2	HTATSF1	HIV Tat-specific factor 1	0.662	1	Nucleus	Regulation of nucleobase, nucleoside, nucleotide and nucleic acid metabolism	Transcription factor activity	Transcription factor	RRM
4504535	NP_000855.1	HTR1D	5-hydroxytryptamine receptor 1D	3.714	1	Plasma membrane	Cell communication;Signal transduction	G-protein coupled receptor activity	G protein coupled receptor	TM
4506141	NP_002766.1	HTRA1	serine protease HTRA1 precursor	23.958	8	Extracellular	Protein metabolism	Serine-type peptidase activity	Serine protease	IB;KAZAL;TRYPSIN;PDZ;SP
90903231	NP_002102.4	HTT	huntingtin	0.286	1	-	Regulation of nucleobase, nucleoside, nucleotide and nucleic acid metabolism	DNA binding	DNA binding protein	HEAT
5453832	NP_006380.1	HYOU1	hypoxia up-regulated protein 1 precursor	11.712	7	Endoplasmic reticulum	Protein metabolism	Chaperone activity	Chaperone	SP
167466198	NP_000192.2	ICAM1	intercellular adhesion molecule 1 precursor	3.008	1	Plasma membrane	Cell communication;Signal transduction	Cell adhesion molecule activity	Adhesion molecule	Ig_LIKE;IG;TM;SP
27477039	NP_056074.1	ICOSLG	ICOS ligand precursor	3.311	1	Plasma membrane	Immune response	Receptor binding	Ligand	SP;TM;IGV;IGC;IG
28178825	NP_005887.2	IDH1	isocitrate dehydrogenase [NADP] cytoplasmic	2.657	1	Cytoplasm	Metabolism;Energy pathways	Catalytic activity	Enzyme: Dehydrogenase	-
40018633	NP_004499.2	IDI1	isopentenyl-diphosphate Delta-isomerase 1	7.042	1	Peroxisome	Metabolism;Energy pathways	Isomerase activity	Enzyme: Isomerase	-
4557659	NP_000193.1	IDS	iduronate 2-sulfatase isoform a precursor	1.818	1	Lysosome	Metabolism;Energy pathways	Catalytic activity	Enzyme: Sulphohydrolase	SULF;SP
262118210	NP_001160022.1	IDS	iduronate 2-sulfatase isoform c	17.391	5	Lysosome	Metabolism;Energy pathways	Catalytic activity	Enzyme: Sulphohydrolase	SULF;SP
108796063	NP_001007140.2	IGF2	insulin-like growth factor II isoform 1 preproprotein	8.889	1	Extracellular	Cell communication;Signal transduction	Growth factor activity;Receptor binding	Growth factor;Ligand	INS;SP
119964726	NP_000867.2	IGF2R	cation-independent mannose-6-phosphate receptor precursor	0.321	1	Plasma membrane	Cell communication;Signal transduction	Receptor activity	Cell surface receptor	TM;FN2;SP
4826772	NP_004961.1	IGFALS	insulin-like growth factor-binding protein complex acid labile subunit isoform 2 precursor	18.347	9	Extracellular	Cell communication;Signal transduction	Molecular function unknown	Unclassified	SP;LRR
55925576	NP_000588.2	IGFBP2	insulin-like growth factor-binding protein 2 precursor	20.732	6	Extracellular	Cell communication;Signal transduction	Growth factor activity	Secreted polypeptide	SP;IB;THYRO
62243290	NP_001543.2	IGFBP4	insulin-like growth factor-binding protein 4 precursor	29.457	6	Extracellular	Cell communication;Signal transduction	Cell adhesion molecule activity	Adhesion molecule	SP;IB;THYRO
10834982	NP_000590.1	IGFBP5	insulin-like growth factor-binding protein 5 precursor	27.574	7	Extracellular	Cell communication;Signal transduction	Cell adhesion molecule activity	Adhesion molecule	SP;IB;THYRO;NLS
11321593	NP_002169.1	IGFBP6	insulin-like growth factor-binding protein 6 precursor	37.5	7	Extracellular	Cell communication;Signal transduction	Cell adhesion molecule activity	Adhesion molecule	SP;IB;THYRO
4504619	NP_001544.1	IGFBP7	insulin-like growth factor-binding protein 7 isoform 1 precursor	3.546	1	Extracellular	Cell communication;Signal transduction	Cell adhesion molecule activity	Adhesion molecule	SP;IB;KAZAL;IG
359465608	NP_001240764.1	IGFBP7	insulin-like growth factor-binding protein 7 isoform 2 precursor	48.387	12	Extracellular	Cell communication;Signal transduction	Cell adhesion molecule activity	Adhesion molecule	SP;IB;KAZAL;IG
21489959	NP_653247.1	IGJ	immunoglobulin J chain precursor	15.723	2	Endoplasmic reticulum	Immune response	Antigen binding	Immunoglobulin	-
13399298	NP_064455.1	IGLL1	immunoglobulin lambda-like polypeptide 1 isoform a precursor	7.042	1	Cytoplasm	Immune response	Molecular function unknown	Immunoglobulin	IGC
295986608	NP_001171597.1	IGLL5	immunoglobulin lambda-like polypeptide 5 isoform 1	5.14	1	-	-	-	-	-
372466586	NP_001243225.1	IGLL5	immunoglobulin lambda-like polypeptide 5 isoform 2	53.237	11	-	-	-	-	-
157819143	NP_001094842.1	IGLON5	igLON family member 5 precursor	5.357	1	-	-	-	-	-
16418375	NP_443104.1	IL17F	interleukin-17F precursor	7.975	1	Extracellular	Immune response	Cytokine activity	Cytokine	SP
10834984	NP_000591.1	IL6	interleukin-6 precursor	8.491	2	Extracellular	Immune response	Cytokine activity	Cytokine	IL6;SP
28610147	NP_002175.2	IL6ST	interleukin-6 receptor subunit beta isoform 1 precursor	10.458	5	Plasma membrane	Immune response	Transmembrane receptor activity	Cytokine receptor	TM;FN3;SP;WSXWS
6631090	NP_001554.2	IMPG1	interphotoreceptor matrix proteoglycan 1 precursor	14.053	11	Extracellular	Cell growth and/or maintenance	Extracellular matrix structural constituent	Extracellular matrix protein	SP;SEA
57242793	NP_057331.2	IMPG2	interphotoreceptor matrix proteoglycan 2 precursor	5.882	5	Extracellular	Cell growth and/or maintenance	Extracellular matrix structural constituent	Extracellular matrix protein	TM;SEA;EGFL
21361851	NP_065128.2	INTS12	integrator complex subunit 12	3.03	1	Nucleus	Regulation of nucleobase, nucleoside, nucleotide and nucleic acid metabolism	Transcription regulator activity	Transcription regulatory protein	PHD
24797086	NP_002262.3	IPO5	importin-5	1.973	1	Cytoplasm	Transport	Transporter activity	Transport/cargo protein	HEAT;IBN_NT
162138911	NP_001104595.1	IQSEC2	IQ motif and SEC7 domain-containing protein 2 isoform 1	0.336	1	Cytoplasm	Cell communication;Signal transduction	Calcium ion binding	Calcium binding protein	IQ;PH;Sec7;CC
5031809	NP_005536.1	ISLR	immunoglobulin superfamily containing leucine-rich repeat protein precursor	8.178	3	Plasma membrane	Cell communication;Signal transduction	Cell adhesion molecule activity	Adhesion molecule	TM;SP;LRR;Ig_LIKE
380420338	NP_001244067.1	ITCH	E3 ubiquitin-protein ligase Itchy homolog isoform 3	4.388	2	Endosome	Regulation of signal transduction	Ubiquitin-specific protease activity	Ubiquitin proteasome system protein	C2;WW;HECT
88758615	NP_000410.2	ITGA2B	integrin alpha-IIb preproprotein	1.54	1	Plasma membrane	Cell communication;Signal transduction	Receptor activity	Cell surface receptor	TM;INTA;SP
167466217	NP_001107852.1	ITGAL	integrin alpha-L isoform b precursor	1.842	1	Plasma membrane	Immune response	Receptor activity	Cell surface receptor	SP;VWA;INTA;TM
156119625	NP_002206.2	ITIH1	inter-alpha-trypsin inhibitor heavy chain H1 isoform a precursor	24.698	16	Extracellular	Protein metabolism	Protease inhibitor activity	Protease inhibitor	VIT;VWA;SP
70778918	NP_002207.2	ITIH2	inter-alpha-trypsin inhibitor heavy chain H2 precursor	29.387	21	Extracellular	Protein metabolism	Protease inhibitor activity	Protease inhibitor	SP;VIT;VWA
133925809	NP_002208.3	ITIH3	inter-alpha-trypsin inhibitor heavy chain H3 preproprotein	15.281	9	Extracellular	Protein metabolism	Protease inhibitor activity	Protease inhibitor	SP;VIT;VWA
31542984	NP_002209.2	ITIH4	inter-alpha-trypsin inhibitor heavy chain H4 isoform 1 precursor	34.839	31	Extracellular	Protein metabolism	Protease inhibitor activity	Protease inhibitor	VWA;SP;VIT
310703621	NP_085046.5	ITIH5	inter-alpha-trypsin inhibitor heavy chain H5 isoform 1 precursor	19.108	14	Extracellular	Protein metabolism	Protease inhibitor activity	Protease inhibitor	SP;VIT;VWA
11527402	NP_068839.1	ITM2B	integral membrane protein 2B	3.383	1	Plasma membrane	Cell growth and/or maintenance	Molecular function unknown	Integral membrane protein	TM
60302912	NP_001012532.1	ITM2C	integral membrane protein 2C isoform 3	9.091	1	Lysosome	Biological_process unknown	Molecular function unknown	Integral membrane protein	TM
328927057	NP_001192258.1	JAM3	junctional adhesion molecule C isoform 2 precursor	6.95	1	Plasma membrane	Cell communication;Signal transduction	Cell adhesion molecule activity	Adhesion molecule	IGC2;Ig_LIKE;TM
90093355	NP_085150.1	JHDM1D	lysine-specific demethylase 7	1.063	1	Nucleus;Nucleolus	Neurogenesis;Transcription	Histone binding;Transcription regulator activity	Unclassified;Transcription regulatory protein	PHD;JMJC
12056468	NP_068831.1	JUP	junction plakoglobin	1.611	1	Cytoplasm	Cell communication;Signal transduction	Cell adhesion molecule activity	Adhesion molecule	ARM
32698714	NP_056258.1	KANSL1	KAT8 regulatory NSL complex subunit 1 isoform 1	1.629	1	-	-	-	-	-
154426300	NP_060292.3	KANSL2	KAT8 regulatory NSL complex subunit 2	4.268	1	-	-	-	-	-
27734697	NP_775876.1	KCNRG	potassium channel regulatory protein isoform 1	3.676	1	-	Biological_process unknown	Molecular function unknown	Unclassified	BTB
157074214	NP_001027006.2	KCNU1	potassium channel subfamily U member 1	1.48	1	-	Ion transport	Voltage-gated ion channel activity	Voltage gated channel	TM
19923973	NP_612453.1	KCTD12	BTB/POZ domain-containing protein KCTD12	3.077	1	Cytoplasm	Transport	Ion channel activity	Ion channel	BTB
146198864	NP_940686.2	KCTD4	BTB/POZ domain-containing protein KCTD4	2.317	1	Integral to membrane	Biological_process unknown;Ion transport	Molecular function unknown;Ion transporter activity	Unclassified;Ion channel	BTB
148612801	NP_055710.2	KIAA1009	protein QN1 homolog	1.14	1	-	Biological_process unknown	Molecular function unknown	Unclassified	CC
223633988	NP_001138678.1	KIAA1671	uncharacterized protein KIAA1671	0.997	1	-	Biological_process unknown	Molecular function unknown	Unclassified	-
155723000	NP_115811.2	KIAA1804	mitogen-activated protein kinase kinase kinase MLK4	1.255	1	-	-	-	-	-
315434259	NP_001186794.1	KIF16B	kinesin-like protein KIF16B isoform 3	0.474	1	-	Transport	Auxiliary transport protein activity	Membrane transport protein	KISC;FHA;CC;PX
116517309	NP_036446.3	KIR2DS4	killer cell immunoglobulin-like receptor 2DS4 precursor	1.645	1	Plasma membrane	Signal transduction	Receptor activity	Cell surface receptor	SP;IG;TM
41871960	NP_958931.1	KLC4	kinesin light chain 4 isoform b	2.512	1	-	Transport	Transporter activity	Transport/cargo protein	CC;TPR
14780904	NP_065917.1	KLHL1	kelch-like protein 1	2.139	1	Cytoplasm	Cell growth and/or maintenance	Cytoskeletal protein binding	Cytoskeletal associated protein	BTB;KELCH
209862865	NP_001129504.1	KLK11	kallikrein-11 isoform 1 precursor	8	1	Extracellular	Protein metabolism	Serine-type peptidase activity	Serine protease	TRYPSIN;SP
78191798	NP_000883.2	KLKB1	plasma kallikrein preproprotein	14.89	8	Extracellular	Protein metabolism	Serine-type peptidase activity	Serine protease	SP;PAN;TRYPSIN
4504893	NP_000884.1	KNG1	kininogen-1 isoform 2 precursor	65.34	29	Extracellular	Protein metabolism	Protease inhibitor activity	Coagulation factor	CYSTATIN;SP
19923142	NP_002256.2	KPNB1	importin subunit beta-1 isoform 1	3.425	2	Cytoplasm	Transport	Transporter activity	Transport/cargo protein	ARM;IBN_NT
119395750	NP_006112.3	KRT1	keratin, type II cytoskeletal 1	56.056	35	Plasma membrane	Cell growth and/or maintenance	Structural molecule activity	Structural protein	CC
195972866	NP_000412.3	KRT10	keratin, type I cytoskeletal 10	54.11	32	Cytoplasm	Cell growth and/or maintenance	Structural molecule activity	Structural protein	CC
15431310	NP_000517.2	KRT14	keratin, type I cytoskeletal 14	3.178	1	Cytoplasm	Cell growth and/or maintenance	Structural constituent of cytoskeleton	Cytoskeletal protein	CC
24430192	NP_005548.2	KRT16	keratin, type I cytoskeletal 16	2.96	1	Cytoplasm	Cell growth and/or maintenance	Structural constituent of cytoskeleton	Cytoskeletal protein	CC
47132620	NP_000414.2	KRT2	keratin, type II cytoskeletal 2 epidermal	71.362	39	Cytoplasm	Cell growth and/or maintenance	Cytoskeletal protein binding	Cytoskeletal associated protein	CC
27894337	NP_061883.1	KRT20	keratin, type I cytoskeletal 20	2.123	1	Golgi apparatus;Cytoplasm	Biological_process unknown;Cytoskeleton organization and biogenesis	Molecular function unknown;Protein binding;Structural constituent of cytoskeleton	Unclassified;Structural protein;Cytoskeletal protein	CC
153945736	NP_853515.2	KRT27	keratin, type I cytoskeletal 27	3.922	1	-	Cell growth and/or maintenance	Structural molecule activity	Structural protein	CC
119395754	NP_000415.2	KRT5	keratin, type II cytoskeletal 5	17.627	7	Cytoplasm	Cell growth and/or maintenance	Structural molecule activity	Structural protein	CC
5031839	NP_005545.1	KRT6A	keratin, type II cytoskeletal 6A	6.028	1	Cytoplasm	Cell growth and/or maintenance	Structural molecule activity	Structural protein	CC
194018511	NP_778253.2	KRT77	keratin, type II cytoskeletal 1b	4.325	1	-	Cell growth and/or maintenance	Structural molecule activity	Structural protein	SPECTRIN;CC
89357932	NP_775487.2	KRT78	keratin, type II cytoskeletal 78	6.538	2	Intermediate filament	Cell growth and/or maintenance	Structural molecule activity	Structural protein	CC
55956899	NP_000217.2	KRT9	keratin, type I cytoskeletal 9	49.92	19	Cytoplasm	Cell growth and/or maintenance	Structural molecule activity	Structural protein	CC
497239609	NP_001265045.1	L1CAM	neural cell adhesion molecule L1 isoform 1 precursor	2.228	1	Plasma membrane	Biological_process unknown	Cell adhesion molecule activity	Adhesion molecule	TM;IGC2;Ig_LIKE;FN3;SP;IG
221316760	NP_001137435.1	L1CAM	neural cell adhesion molecule L1 isoform 3 precursor	4.407	3	Plasma membrane	Biological_process unknown	Cell adhesion molecule activity	Adhesion molecule	TM;IGC2;Ig_LIKE;FN3;SP;IG
157694505	NP_061952.3	L1TD1	LINE-1 type transposase domain-containing protein 1	1.04	1	-	Biological_process unknown	Molecular function unknown	Unclassified	CC
11231177	NP_068352.1	LAIR1	leukocyte-associated immunoglobulin-like receptor 1 isoform b precursor	4.815	1	Plasma membrane	Cell communication;Signal transduction;Regulation of immune response	Receptor activity	Immunoglobulin;Cell surface receptor	SP;IG;TM
112380628	NP_005552.3	LAMP1	lysosome-associated membrane glycoprotein 1 precursor	2.158	1	Lysosome	Biological_process unknown;Regulation of exocytosis	Molecular function unknown	Integral membrane protein	SP;TM
4504957	NP_002285.1	LAMP2	lysosome-associated membrane glycoprotein 2 isoform A precursor	1.951	1	Lysosome	Cell growth and/or maintenance	Cell adhesion molecule activity	Adhesion molecule	TM;SP
31652249	NP_004130.2	LBP	lipopolysaccharide-binding protein precursor	4.574	2	Extracellular	Immune response	Polysaccharide binding	Secreted polypeptide	SP
4504963	NP_002288.1	LCN1	lipocalin-1 isoform 1 precursor	12.5	2	Extracellular	Transport	Transporter activity	Transport/cargo protein	SP
38455402	NP_005555.2	LCN2	neutrophil gelatinase-associated lipocalin precursor	64.141	12	Extracellular	Transport	Transporter activity	Transport/cargo protein	SP
282847506	NP_001164237.1	LCOR	ligand-dependent corepressor isoform 2	3.695	1	Nucleus	Regulation of nucleobase, nucleoside, nucleotide and nucleic acid metabolism	Transcription regulator activity	Transcription regulatory protein	NLS;HLH
167614506	NP_002289.2	LCP1	plastin-2	15.949	7	Cytoplasm	Cell communication;Signal transduction	Calcium ion binding	Calcium binding protein	EF;CH
5031857	NP_005557.1	LDHA	L-lactate dehydrogenase A chain isoform 1	27.41	7	Cytoplasm	Metabolism;Energy pathways	Catalytic activity	Enzyme: Dehydrogenase	-
4557032	NP_002291.1	LDHB	L-lactate dehydrogenase B chain	18.563	5	Cytoplasm	Metabolism;Energy pathways	Catalytic activity	Enzyme: Dehydrogenase	-
59806343	NP_001011705.1	LECT1	leukocyte cell-derived chemotaxin 1 isoform 2 precursor	12.613	3	Cytoplasm	Skeletal development	Molecular function unknown	Unclassified;Integral membrane protein	TM
4504981	NP_002296.1	LGALS1	galectin-1	45.185	5	Extracellular	Immune response	Receptor binding	Ligand	-
115430223	NP_002297.2	LGALS3	galectin-3 isoform 1	5.6	1	Cytoplasm	Regulation of nucleobase, nucleoside, nucleotide and nucleic acid metabolism	Transcription regulator activity	Transcription regulatory protein	GLECT
5031863	NP_005558.1	LGALS3BP	galectin-3-binding protein precursor	12.308	6	Extracellular	Immune response	Extracellular matrix structural constituent	Extracellular matrix protein	SP;SR
56682962	NP_005597.3	LGMN	legumain preproprotein	6.467	2	Lysosome	Protein metabolism	Cysteine-type peptidase activity	Cysteine protease	SP
221307485	NP_057655.2	LGSN	lengsin isoform a	12.377	5	Cytoskeleton	Metabolism;Energy pathways	Ligase activity	Enzyme: Ligase	-
62241033	NP_001014434.1	LHX9	LIM/homeobox protein Lhx9 isoform 2	7.474	1	Nucleus	Regulation of nucleobase, nucleoside, nucleotide and nucleic acid metabolism	Transcription factor activity	Transcription factor	LIM;HOX
289547633	NP_001166125.1	LILRA3	leukocyte immunoglobulin-like receptor subfamily A member 3 isoform 2 precursor	9.6	2	Extracellular	Immune response	Receptor activity	Secreted polypeptide	SP;IGC2
125988398	NP_001074447.1	LILRB2	leukocyte immunoglobulin-like receptor subfamily B member 2 isoform 2 precursor	3.853	1	Plasma membrane	Immune response	Receptor activity	Cell surface receptor	IG;SP;TM
51972214	NP_001004317.1	LIN28B	protein lin-28 homolog B	6.4	1	Nucleus	Regulation of nucleobase, nucleoside, nucleotide and nucleic acid metabolism	DNA binding	DNA binding protein	CSP;ZnF_C2HC
157426829	NP_001094861.1	LINGO3	leucine-rich repeat and immunoglobulin-like domain-containing nogo receptor-interacting protein 3 precursor	2.196	1	-	-	-	-	-
5803023	NP_006807.1	LMAN2	vesicular integral-membrane protein VIP36 precursor	23.315	6	Golgi apparatus	Transport	Transporter activity	Transport/cargo protein	SP;TM
377823729	NP_001243724.1	LOC100129083	uncharacterized protein LOC100129083	14.783	1	-	-	-	-	-
310124321	XP_003119263.1	LOC100287515	zinc finger protein 26-like isoform 2	3.002	1	-	-	-	-	-
239747082	XP_002344489.1	LOC100289079	60S ribosomal protein L36-like	5.298	1	-	-	-	-	-
310110678	XP_003119633.1	LOC100506972	uncharacterized protein C14orf113	10.063	1	-	-	-	-	-
341914298	XP_003403776.1	LOC100653194	signal-regulatory protein beta-1 isoform 3-like isoform 7	14.173	3	-	-	-	-	-
397138004	XP_003846673.1	LOC100996301	uncharacterized protein LOC100996301	7.018	1	-	-	-	-	-
397138164	XP_003846703.1	LOC100996820	POTE ankyrin domain family member I-like	3.746	1	-	-	-	-	-
410173231	XP_003960707.1	LOC101060459	uncharacterized protein LOC101060459	5.424	1	-	-	-	-	-
410171344	XP_003960240.1	LOC101060683	neurogenic locus notch homolog protein 2-like	2.968	1	-	-	-	-	-
17451119	XP_060943.1	LOC128322	nuclear transport factor 2-like	6.349	1	-	-	-	-	-
410169914	XP_001716250.4	LOC642131	uncharacterized protein LOC642131	8.532	3	-	-	-	-	-
41281557	NP_055736.2	LPHN1	latrophilin-1 isoform 2 precursor	2.178	3	Plasma membrane	Biological_process unknown;Signal transduction	G-protein coupled receptor activity	G protein coupled receptor	SP;OLF;HRM;GPS;TM
163792198	NP_056051.2	LPHN3	latrophilin-3 precursor	1.225	1	Plasma membrane	Cell communication;Signal transduction	G-protein coupled receptor activity	G protein coupled receptor	SP;OLF;HRM;GPS;TM
16418467	NP_443204.1	LRG1	leucine-rich alpha-2-glycoprotein precursor	54.179	14	Extracellular;Plasma membrane;Mitochondrial membrane	Biological_process unknown;Signal transduction;Cell adhesion	Molecular function unknown;Cell adhesion molecule activity	Unclassified;Secreted polypeptide	SP;LRR
14149694	NP_056428.1	LRIT1	leucine-rich repeat, immunoglobulin-like domain and transmembrane domain-containing protein 1 precursor	9.31	5	Endoplasmic reticulum	Biological_process unknown	Receptor activity	Integral membrane protein	LRR;IGC2;FN3;TM
126012562	NP_002323.2	LRP1	prolow-density lipoprotein receptor-related protein 1 precursor	1.562	6	Endoplasmic reticulum	Cell communication;Signal transduction	Receptor activity	Cell surface receptor	LDLRB;EGF;EGFL;EGFCA;SP;TM;LDLA
126012573	NP_004516.2	LRP2	low-density lipoprotein receptor-related protein 2 precursor	6.015	22	Plasma membrane	Cell communication;Signal transduction	Receptor activity	Cell surface receptor	LDLRB;EGFL;LDLA;EGFCA;TM;SP
122937309	NP_001073926.1	LRRC4B	leucine-rich repeat-containing protein 4B precursor	3.927	2	Synapse	Biological_process unknown;Synapse organization and biogenesis	Molecular function unknown;Cell adhesion molecule activity	Unclassified;Integral membrane protein	SP;LRR;IGC2;TM
10190722	NP_065729.1	LRTM1	leucine-rich repeat and transmembrane domain-containing protein 1 precursor	2.609	1	Integral to membrane	Biological_process unknown	Molecular function unknown	Unclassified;Integral membrane protein	SP;LRR;TM
45594240	NP_002329.2	LSAMP	limbic system-associated membrane protein preproprotein	26.923	7	Plasma membrane	Cell communication;Signal transduction	Cell adhesion molecule activity	Adhesion molecule	IGC2;TM;SP;Ig_LIKE
61742791	NP_001013272.1	LSP1	lymphocyte-specific protein 1 isoform 2	9.747	1	Plasma membrane	Cell communication;Signal transduction	Calcium ion binding	Calcium binding protein	-
4557733	NP_000419.1	LTBP2	latent-transforming growth factor beta-binding protein 2 precursor	27.897	36	Extracellular	Cell growth and/or maintenance	Extracellular matrix structural constituent	Extracellular matrix protein	EGFCA;EGFL;SP
256017124	NP_001157738.1	LTBP3	latent-transforming growth factor beta-binding protein 3 isoform 3	3.424	2	Extracellular	Cell growth and/or maintenance	Extracellular matrix structural constituent	Extracellular matrix protein	EGFL;EGFCA;SP;EGF
312433998	NP_001186078.1	LTF	lactotransferrin isoform 2	39.489	22	Secretory granule	Transport	Transporter activity	Transport/cargo protein	SP;TR_FER;NLS
4505047	NP_002336.1	LUM	lumican precursor	37.87	11	Extracellular	Cell growth and/or maintenance	Extracellular matrix structural constituent	Extracellular matrix protein	SP;LRR
216548085	NP_361013.3	LUZP1	leucine zipper protein 1	0.929	1	Nucleus	Regulation of nucleobase, nucleoside, nucleotide and nucleic acid metabolism	Transcription regulator activity	Transcription regulatory protein	CC;LZ;NLS
29294641	NP_803252.1	LYNX1	ly-6/neurotoxin-like protein 1 isoform c precursor	9.483	1	Dendrite	Biological_process unknown;Neurophysiological process	Molecular function unknown	Unclassified	SP;LU
20270341	NP_620149.1	LYPLAL1	lysophospholipase-like protein 1	6.329	2	Cytoplasm	Biological_process unknown;Lipid storage	Molecular function unknown;Phospholipase activity	Unclassified;Enzyme: Phospholipase	-
40549451	NP_006682.2	LYVE1	lymphatic vessel endothelial hyaluronic acid receptor 1 precursor	2.795	1	Plasma membrane	Cell communication;Signal transduction	Receptor activity	Cell surface receptor	SP;LINK;TM
4557894	NP_000230.1	LYZ	lysozyme C precursor	49.324	7	Extracellular	Metabolism;Energy pathways	Hydrolase activity	Enzyme: Hydrolase	LYZ;SP
24497519	NP_005898.2	MAN1A1	mannosyl-oligosaccharide 1,2-alpha-mannosidase IA	11.179	6	Endoplasmic reticulum	Metabolism;Energy pathways	Hydrolase activity	Enzyme: Hydrolase	TM;CC
9966903	NP_065112.1	MAN1C1	mannosyl-oligosaccharide 1,2-alpha-mannosidase IC	5.079	3	Golgi apparatus	Metabolism;Energy pathways	Hydrolase activity	Enzyme: Hydrolase	TM
51477714	NP_002363.2	MAN2A1	alpha-mannosidase 2	2.71	2	Golgi apparatus	Metabolism;Energy pathways	Catalytic activity	Enzyme: Glycosidase	TM;CC
51477716	NP_006113.2	MAN2A2	alpha-mannosidase 2x	1.043	1	Plasma membrane	Metabolism;Energy pathways	Catalytic activity	Enzyme: Hydroxylase	TM;CC
50659093	NP_056089.1	MAN2B2	epididymis-specific alpha-mannosidase precursor	0.991	1	Extracellular	Metabolism;Energy pathways	Catalytic activity	Enzyme: Glycosidase	SP
84798622	NP_005899.3	MANBA	beta-mannosidase precursor	10.694	8	Lysosome	Metabolism;Energy pathways	Catalytic activity	Enzyme: Glycosidase	SP
72534766	NP_001026910.1	MANEAL	glycoprotein endo-alpha-1,2-mannosidase-like protein isoform 1 precursor	6.4	1	Golgi membrane	Biological_process unknown;Carbohydrate metabolism	Molecular function unknown;Hydrolase activity	Unclassified;Enzyme: Hydrolase	SP;TM
68077164	NP_079328.3	MAP3K19	mitogen-activated protein kinase kinase kinase 19 isoform 1	1.28	1	-	-	-	-	-
55956902	NP_006715.2	MAP3K4	mitogen-activated protein kinase kinase kinase 4 isoform b	0.834	1	Perinuclear vesicle	Cell communication;Signal transduction	Protein serine/threonine kinase activity	Serine/threonine kinase	S_T_kinase;SP
66932916	NP_002736.3	MAPK1	mitogen-activated protein kinase 1	3.889	1	Cytoplasm	Cell communication;Signal transduction	Protein serine/threonine kinase activity	Serine/threonine kinase	S_T_kinase
6912494	NP_036457.1	MAPRE1	microtubule-associated protein RP/EB family member 1	7.463	1	Centrosome	Cell communication;Signal transduction	Protein binding	Cell cycle control protein	CH;CC
153070260	NP_002347.5	MARCKS	myristoylated alanine-rich C-kinase substrate	4.518	1	Plasma membrane	Cell growth and/or maintenance	Structural constituent of cytoskeleton	Cytoskeletal protein	-
21704263	NP_660087.1	MAX	protein max isoform b	9.272	1	Nucleus	Regulation of nucleobase, nucleoside, nucleotide and nucleic acid metabolism	Transcription factor activity	Transcription factor	HLH;CC;LZ
4505119	NP_003917.1	MBD3	methyl-CpG-binding domain protein 3	7.216	1	Nucleus	Regulation of nucleobase, nucleoside, nucleotide and nucleic acid metabolism	Transcription regulator activity	Transcription regulatory protein	MBD
158508476	NP_060113.2	MBTD1	MBT domain-containing protein 1	0.955	1	Nucleus	Regulation of nucleobase, nucleoside, nucleotide and nucleic acid metabolism	Transcription regulator activity	Transcription regulatory protein	MBT
71274107	NP_006491.2	MCAM	cell surface glycoprotein MUC18 precursor	1.858	1	Plasma membrane	Cell communication;Signal transduction	Cell adhesion molecule activity	Adhesion molecule	SP;IGC2;TM;IG;Ig_LIKE
284005461	NP_001164980.1	MCFD2	multiple coagulation factor deficiency protein 2 isoform B	18.085	1	Extracellular	Cell communication;Signal transduction;Protein transport	Molecular function unknown;Calcium ion binding	Unclassified;Transport/cargo protein	SP
19923191	NP_003897.2	MCM3AP	80 kDa MCM3-associated protein	1.414	1	Nucleus	Cell communication;Signal transduction	Chromatin binding	Cell cycle control protein	CC
5174539	NP_005908.1	MDH1	malate dehydrogenase, cytoplasmic isoform 2	33.234	8	Cytoplasm	Metabolism;Energy pathways	Catalytic activity	Enzyme: Dehydrogenase	-
21735621	NP_005909.2	MDH2	malate dehydrogenase, mitochondrial precursor	12.13	2	Mitochondrion	Metabolism;Energy pathways	Catalytic activity	Enzyme: Dehydrogenase	-
4505143	NP_002386.1	ME1	NADP-dependent malic enzyme	1.923	1	Cytoplasm	Metabolism;Energy pathways	Carboxy-lyase activity	Enzyme: Decarboxylase	CC
28559039	NP_004765.2	MED1	mediator of RNA polymerase II transcription subunit 1	1.139	1	Nucleus	Cell communication;Signal transduction	Transcription regulator activity	Transcription regulatory protein	-
145701025	NP_001401.2	MEGF8	multiple epidermal growth factor-like domains protein 8 isoform 2 precursor	9.107	17	Plasma membrane	Cell communication;Signal transduction	Cell adhesion molecule activity	Adhesion molecule	CUB;EGF;KELCH;PSI;EGFL;EGFCA;EGFLAM;TM
27502383	NP_758527.1	MEIS2	homeobox protein Meis2 isoform h	1.634	1	Nucleus	Regulation of nucleobase, nucleoside, nucleotide and nucleic acid metabolism	Transcription factor activity;Transcription factor binding	Transcription factor	HOX
74136552	NP_055969.1	MESDC2	LDLR chaperone MESD precursor	4.701	1	Endoplasmic reticulum	Cell growth and/or maintenance	Chaperone activity	Chaperone	SP
42741655	NP_000236.2	MET	hepatocyte growth factor receptor isoform b precursor	1.367	1	Plasma membrane	Cell communication;Signal transduction	Transmembrane receptor protein tyrosine kinase activity	Receptor tyrosine kinase	SEMA;PSI;IPT;Tyr_Kinase;SP
13129000	NP_076947.1	METRN	meteorin precursor	11.263	2	Extracellular	Cell growth and/or maintenance;Neurogenesis	Molecular function unknown	Secreted polypeptide	SP
52345387	NP_001004431.1	METRNL	meteorin-like protein precursor	4.823	1	Extracellular	Biological_process unknown	Molecular function unknown	Unclassified;Secreted polypeptide	-
147902746	NP_001087194.1	MEX3A	RNA-binding protein MEX3A	1.346	1	Cytoplasm	Regulation of translation	RNA binding	RNA binding protein	NES;RING;KH
207028905	NP_001128719.1	MFAP2	microfibrillar-associated protein 2 isoform b precursor	10.44	2	Extracellular	Cell growth and/or maintenance	Extracellular matrix structural constituent	Extracellular matrix protein	SP
23111005	NP_002395.1	MFAP4	microfibril-associated glycoprotein 4 isoform 2 precursor	17.255	2	Extracellular	Cell growth and/or maintenance	Extracellular matrix structural constituent	Extracellular matrix protein	FBG;RGD;SP
13899255	NP_113621.1	MFRP	membrane frizzled-related protein	2.073	1	Plasma membrane	Cell communication;Signal transduction	Receptor activity	Cell surface receptor	TM;CUB;LDLA;FZ
117168279	NP_116012.2	MGARP	protein MGARP	16.25	2	-	-	-	-	-
167857778	NP_002397.2	MGAT1	alpha-1,3-mannosyl-glycoprotein 2-beta-N-acetylglucosaminyltransferase	1.798	1	Golgi apparatus	Metabolism;Energy pathways	Transferase activity	Enzyme: Glucosaminyltransferase	SP;TM
4505167	NP_002401.1	MGAT5	alpha-1,6-mannosylglycoprotein 6-beta-N-acetylglucosaminyltransferase A	6.073	3	Golgi apparatus	Protein metabolism	Glucosyltransferase activity	Enzyme: Glucosaminyltransferase	TM
4505185	NP_002406.1	MIF	macrophage migration inhibitory factor	17.391	2	Extracellular	Cell communication;Signal transduction	Cytokine activity	Cytokine	-
323276688	NP_001191018.1	MINOS1-NBL1	C1orf151-NBL1 read-through protein isoform b precursor	3.867	1	-	-	-	-	-
19923761	NP_004888.2	MINPP1	multiple inositol polyphosphate phosphatase 1 isoform 1 precursor	7.392	3	Endoplasmic reticulum	Cell communication;Signal transduction	Lipid phosphatase activity	Lipid phosphatase	SP
11342666	NP_004521.1	MMP2	72 kDa type IV collagenase isoform a preproprotein	26.97	12	Extracellular	Protein metabolism	Metallopeptidase activity	Metallo protease	SP;FN2;HX
74272287	NP_004985.2	MMP9	matrix metalloproteinase-9 preproprotein	1.132	1	Extracellular	Protein metabolism	Metallopeptidase activity	Metallo protease	HX;SP;FN2
4505227	NP_002423.1	MNDA	myeloid cell nuclear differentiation antigen	5.16	2	Nucleus	Regulation of nucleobase, nucleoside, nucleotide and nucleic acid metabolism	Transcription factor activity	Transcription factor	HIN;CC
4557759	NP_000241.1	MPO	myeloperoxidase precursor	14.631	9	Extracellular	Metabolism;Energy pathways	Oxidoreductase activity	Enzyme: Oxidoreductase	SP
14165270	NP_054797.2	MRPL13	39S ribosomal protein L13, mitochondrial	7.303	1	Mitochondrion	Protein metabolism	Structural constituent of ribosome	Ribosomal subunit	-
16554607	NP_060611.2	MRPS10	28S ribosomal protein S10, mitochondrial	7.96	1	Mitochondrion	Protein metabolism	Structural constituent of ribosome	Ribosomal subunit	-
36949366	NP_002431.2	MSH4	mutS protein homolog 4	2.244	1	Nucleus	DNA repair	DNA repair protein	DNA repair protein	-
4505257	NP_002435.1	MSN	moesin	6.412	5	Cytoplasm	Cell growth and/or maintenance	Structural constituent of cytoskeleton	Cytoskeletal protein	B41;ERM;CC
205277383	NP_066278.3	MST1	hepatocyte growth factor-like protein precursor	5.931	4	Extracellular	Cell communication;Signal transduction	Growth factor activity	Growth factor	SP;PAN;KRINGLE;TRYPSIN
15011880	NP_057626.2	MST4	serine/threonine-protein kinase MST4 isoform 1	5.048	1	-	-	-	-	-
4885259	NP_005250.1	MSTN	growth/differentiation factor 8 precursor	16	4	Extracellular	Cell communication;Signal transduction	Growth factor activity	Growth factor	TGFB
4826730	NP_004949.1	MTOR	serine/threonine-protein kinase mTOR	0.314	1	Nucleus	Cell communication;Signal transduction	Kinase activity	Cell cycle control protein	PI3KC
21956645	NP_665807.1	MTPN	myotrophin	25.424	2	Cytoplasm	Protein metabolism	Protein binding	Cell cycle control protein	ANK;NLS;NES
83367077	NP_078966.2	MUC16	mucin-16	0.234	2	Plasma membrane	Cell communication;Signal transduction	Molecular function unknown	Integral membrane protein	TM
397137351	XP_003846606.1	MUC19	LOW QUALITY PROTEIN: mucin-19	0.251	1	-	Biological_process unknown	Molecular function unknown	Unclassified	-
410169842	XP_003119529.3	MUC5AC	mucin-5AC	0.695	1	-	-	-	-	-
58761488	NP_258257.1	MVB12B	multivesicular body subunit 12B isoform 1	3.448	1	-	-	-	-	-
56549129	NP_940932.2	MXRA7	matrix-remodeling-associated protein 7 isoform 3 precursor	23.529	2	-	Biological_process unknown	Molecular function unknown	Unclassified	TM
14150145	NP_115724.1	MXRA8	matrix-remodeling-associated protein 8 precursor	2.489	1	Plasma membrane	Immune response	Antigen binding	Immunoglobulin	SP;IG;TM
365192532	NP_001242941.1	MYH10	myosin-10 isoform 1	0.598	1	Cytoplasm	Cell growth and/or maintenance	Structural molecule activity	Structural protein	CC;IQ;MYOSIN
367460087	NP_005955.3	MYH10	myosin-10 isoform 2	0.81	1	Cytoplasm	Cell growth and/or maintenance	Structural molecule activity	Structural protein	CC;IQ;MYOSIN
17986258	NP_066299.2	MYL6	myosin light polypeptide 6 isoform 1	8.609	1	Cytoplasm	Cell growth and/or maintenance	Structural constituent of cytoskeleton	Cytoskeletal protein	EF
194272142	NP_001123537.1	MYO9B	unconventional myosin-IXb isoform 2	0.247	1	Cytoplasm	Cell growth and/or maintenance	Motor activity	Motor protein	RA;IQ;C1;RHOGAP;CC
4557779	NP_000252.1	MYOC	myocilin precursor	25.794	11	Mitochondrion	Cell growth and/or maintenance	Motor activity	Motor protein	OLF;SP;CC
148227842	NP_001078956.1	MYSM1	histone H2A deubiquitinase MYSM1	0.845	1	Nucleus	Regulation of nucleobase, nucleoside, nucleotide and nucleic acid metabolism	DNA binding	DNA binding protein	JAB;SANT
115392148	NP_001065243.1	MZT1	mitotic-spindle organizing protein 1	19.512	1	-	Biological_process unknown	Molecular function unknown	Unclassified	-
62177129	NP_055926.1	N4BP3	NEDD4-binding protein 3	2.39	1	Cytoplasm	Protein metabolism	Molecular function unknown	Unclassified	CC
4557781	NP_000253.1	NAGA	alpha-N-acetylgalactosaminidase precursor	11.922	4	Lysosome	Metabolism;Energy pathways	Catalytic activity	Enzyme: Glycosidase	SP
66346698	NP_000254.2	NAGLU	alpha-N-acetylglucosaminidase precursor	3.096	2	Lysosome	Metabolism;Energy pathways	Hydrolase activity	Enzyme: Hydrolase	SP
5174613	NP_005960.1	NAP1L4	nucleosome assembly protein 1-like 4	2.667	1	Nucleus	Regulation of nucleobase, nucleoside, nucleotide and nucleic acid metabolism	Chaperone activity	Chaperone	NLS
372266180	NP_001243210.1	NARR	ras-related protein Rab-34, isoform NARR	8.586	1	-	-	-	-	-
94420689	NP_000606.3	NCAM1	neural cell adhesion molecule 1 isoform 1 precursor	4.481	3	Plasma membrane	Cell communication;Signal transduction	Cell adhesion molecule activity	Adhesion molecule	SP;IGC2;FN3;TM
336285443	NP_001229537.1	NCAM1	neural cell adhesion molecule 1 isoform 4 precursor	18.457	11	Plasma membrane	Cell communication;Signal transduction	Cell adhesion molecule activity	Adhesion molecule	SP;IGC2;FN3;TM
118600983	NP_004377.2	NCAN	neurocan core protein precursor	12.869	13	Extracellular	Cell communication;Signal transduction	Extracellular matrix structural constituent	Extracellular matrix protein	IG;LINK;EGFL;EGFCA;LECTIN_C;SUSHI;SP
7305303	NP_038464.1	NCKAP1	nck-associated protein 1 isoform 1	1.684	1	Cytoplasm	Cell communication;Signal transduction;Anti-apoptosis	Protein binding	Integral membrane protein	TM
37655183	NP_006087.2	NDRG1	protein NDRG1 isoform 1	4.061	1	Cytoplasm	Cell communication;Signal transduction	Molecular function unknown;Protein binding	Unclassified	ABH
28269681	NP_783313.1	NDUFA11	NADH dehydrogenase [ubiquinone] 1 alpha subcomplex subunit 11 isoform 1	10.638	1	Mitochondrion	Metabolism;Energy pathways	Oxidoreductase activity	Enzyme: Oxidoreductase	TM
260763955	NP_057049.5	NDUFA13	NADH dehydrogenase [ubiquinone] 1 alpha subcomplex subunit 13	63.889	10	Mitochondrion	Metabolism;Energy pathways	Oxidoreductase activity	Enzyme: Oxidoreductase	TM
6041669	NP_004538.2	NDUFB4	NADH dehydrogenase [ubiquinone] 1 beta subcomplex subunit 4 isoform 1	13.953	1	Integral to membrane	Metabolism;Energy pathways	Oxidoreductase activity	Enzyme: Oxidoreductase	TM
4758784	NP_004540.1	NDUFC2	NADH dehydrogenase [ubiquinone] 1 subunit C2 isoform 1	16.807	2	Mitochondrion	Metabolism;Energy pathways	Oxidoreductase activity	Enzyme: Oxidoreductase	TM
257743023	NP_001157979.1	NEB	nebulin isoform 1	0.129	1	Cytoplasm	Cell growth and/or maintenance	Structural constituent of cytoskeleton	Cytoskeletal protein	NEBULIN;SH3
24308279	NP_071746.1	NECAB1	N-terminal EF-hand calcium-binding protein 1	4.274	1	Cytoplasm	Cell communication;Signal transduction	Calcium ion binding	Calcium binding protein	EF;CC
66346706	NP_776169.2	NEGR1	neuronal growth regulator 1 precursor	19.492	4	Plasma membrane	Biological_process unknown;Cell adhesion	Molecular function unknown;Cell adhesion molecule activity	Unclassified;Immunoglobulin	SP;IGC2
41281753	NP_665917.1	NEK11	serine/threonine-protein kinase Nek11 isoform 2	2.553	1	Nucleolus	Cell cycle	Protein serine/threonine kinase activity	Cell cycle control protein	CC;S_T_kinase
20070260	NP_056271.2	NELFB	negative elongation factor B	1.034	1	-	-	-	-	-
223029474	NP_001138581.1	NELL2	protein kinase C-binding protein NELL2 isoform c precursor	8.834	6	Endoplasmic reticulum	Cell communication;Signal transduction	Calcium ion binding	Calcium binding protein	SP;EGFL;CC;VWC;TSPN;EGF;EGFCA;TM
32130516	NP_004704.2	NEMF	nuclear export mediator factor NEMF	0.558	1	Nucleus	Biological_process unknown	Molecular function unknown	Unclassified	CC
7019545	NP_037481.1	NENF	neudesin precursor	10.465	1	Extracellular	Biological_process unknown	Kinase regulator activity	Secreted polypeptide	SP
157311649	NP_002490.2	NEO1	neogenin isoform 1 precursor	4.586	5	Plasma membrane	Cell communication;Signal transduction	Receptor activity	Cell surface receptor	IGC2;Ig_LIKE;FN3;TM;SP
290656011	NP_001166094.1	NEO1	neogenin isoform 2 precursor	4.261	4	Plasma membrane	Cell communication;Signal transduction	Receptor activity	Cell surface receptor	IGC2;Ig_LIKE;FN3;TM;SP
20452470	NP_620552.1	NETO1	neuropilin and tolloid-like protein 1 isoform 1 precursor	7.051	1	Soluble fraction;Plasma membrane	Synaptic transmission	Receptor activity	Unclassified	SP;CUB;TM;PDZ;LDLA
4557791	NP_000425.1	NEU1	sialidase-1 precursor	13.253	5	Lysosome	Metabolism;Energy pathways	Hydrolase activity	Enzyme: Hydrolase	SP
237858675	NP_001005388.2	NFASC	neurofascin isoform 1 precursor	13.145	11	Plasma membrane	Cell communication;Signal transduction	Cell adhesion molecule activity	Adhesion molecule	SP;IG;IGC2;FN3;TM
4505393	NP_002498.1	NGFR	tumor necrosis factor receptor superfamily member 16 precursor	3.044	1	Plasma membrane	Cell communication;Signal transduction	Receptor activity	Cell surface receptor	SP;TNFR;TM;DEATH
115298674	NP_002499.2	NID1	nidogen-1 precursor	2.727	2	Extracellular	Cell growth and/or maintenance	Extracellular matrix structural constituent	Extracellular matrix protein	NIDO;EGFL;G2F;EGFCA;THYRO;LDLRB;RGD;SP
144953895	NP_031387.3	NID2	nidogen-2 precursor	0.8	1	Extracellular	Cell growth and/or maintenance	Extracellular matrix structural constituent	Extracellular matrix protein	NIDO;G2F;EGFCA;THYRO;LDLRB;SP
4758090	NP_004378.1	NKX2-5	homeobox protein Nkx-2.5 isoform 1	6.173	1	Nucleus	Regulation of nucleobase, nucleoside, nucleotide and nucleic acid metabolism	Transcription factor activity	Transcription factor	HOX
332205967	NP_001193779.1	NLGN4Y	neuroligin-4, Y-linked isoform 3	2.006	1	-	Cell communication;Signal transduction	Cell adhesion molecule activity	Adhesion molecule	TM;SP
194018482	NP_604393.2	NLRP4	NACHT, LRR and PYD domains-containing protein 4	0.805	1	Cytoplasm	Cell communication;Signal transduction;Inflammatory response	Nucleotide binding;ATP binding	Unclassified	LRR
33667040	NP_789781.2	NLRP8	NACHT, LRR and PYD domains-containing protein 8	2.099	1	Cytoplasm	Biological_process unknown;Inflammatory response	ATP binding;Nucleotide binding	Unclassified	LRR
19923796	NP_057022.2	NMD3	60S ribosomal export protein NMD3	3.976	1	Nucleolus	Biological_process unknown	Molecular function unknown	Unclassified	-
4557797	NP_000260.1	NME1	nucleoside diphosphate kinase A isoform b	33.553	4	Cytoplasm	Metabolism;Energy pathways	Catalytic activity	Enzyme: Phosphotransferase	NDK
5453678	NP_006423.1	NPC2	epididymal secretory protein E1 precursor	59.603	7	Lysosome	Metabolism;Energy pathways	Transporter activity	Transport/cargo protein	SP
158937236	NP_006301.3	NPEPPS	puromycin-sensitive aminopeptidase	1.088	1	Cytoplasm	Protein metabolism	Aminopeptidase activity	Aminopeptidase	-
13249346	NP_077720.1	NPPC	C-type natriuretic peptide precursor	14.286	1	Extracellular	Cell communication;Signal transduction	Peptide hormone	Peptide hormone	SP
55770878	NP_002513.2	NPTX1	neuronal pentraxin-1 precursor	1.852	1	Extracellular	Cell communication;Signal transduction	Transporter activity	Transport/cargo protein	SP;PTX
28195384	NP_002514.1	NPTX2	neuronal pentraxin-2 precursor	13.921	4	Extracellular	Biological_process unknown	Calcium ion binding	Secreted polypeptide	SP;CC
17402888	NP_055108.2	NPTXR	neuronal pentraxin receptor	3.6	1	Plasma membrane	Cell communication;Signal transduction	Receptor activity	Cell surface receptor	CC;PTX;TM
93204875	NP_071433.3	NPVF	FMRFamide-related peptides precursor	12.245	4	Secreted	G-protein coupled receptor protein signaling pathway	Protein binding	Secreted polypeptide	SP
81158226	NP_001032209.1	NRCAM	neuronal cell adhesion molecule isoform A precursor	2.071	3	Plasma membrane	Signal transduction	Cell adhesion molecule activity	Adhesion molecule	IG;FN3;TM;SP
302191651	NP_001180513.1	NRCAM	neuronal cell adhesion molecule isoform F precursor	36.186	29	Plasma membrane	Signal transduction	Cell adhesion molecule activity	Adhesion molecule	IG;FN3;TM;SP
57232746	NP_003480.2	NRIP1	nuclear receptor-interacting protein 1	1.727	1	Nucleus	Regulation of nucleobase, nucleoside, nucleotide and nucleic acid metabolism	Transcription regulator activity	Transcription regulatory protein	-
66864913	NP_001019800.1	NRP1	neuropilin-1 isoform c precursor	6.076	2	Plasma membrane	Signal transduction;Cell migration;Morphogenesis;Immune response	Receptor activity	Cell surface receptor	TM;CUB;F58C;MAM;SP
41872557	NP_957716.1	NRP2	neuropilin-2 isoform 6 precursor	1.982	1	Plasma membrane	Signal transduction;Cell communication	Receptor activity	Cell surface receptor	SP;CUB;F58C;MAM;TM
208609951	NP_001129131.1	NRXN1	neurexin-1-beta isoform alpha2 precursor	0.84	1	Plasma membrane	Cell recognition	Neurotransmitter receptor activity	Cell surface receptor	LAMG;EGF;Band 4.1;TM
14149613	NP_004792.1	NRXN1	neurexin-1-beta isoform alpha1 precursor	4.604	6	Plasma membrane	Cell recognition	Neurotransmitter receptor activity	Cell surface receptor	LAMG;EGF;Band 4.1;TM
14211536	NP_055895.1	NRXN2	neurexin-2-beta isoform alpha-1 precursor	3.797	5	Plasma membrane	Cell recognition	Receptor activity	Cell surface receptor	SP;LAMG;EGF;Band 4.1;TM
21070969	NP_004787.2	NRXN3	neurexin 3 isoform 1	16.4	14	Plasma membrane	Cell communication;Signal transduction	Cell adhesion molecule activity	Adhesion molecule	LAMG;EGF;SP;Band 4.1;TM
7657003	NP_055207.1	NSG1	neuron-specific protein family member 1	5.946	1	-	-	-	-	-
12597653	NP_075059.1	NT5DC2	5'-nucleotidase domain-containing protein 2 isoform 2	1.538	1	-	Biological_process unknown;DNA metabolism	Hydrolase activity;Metal ion binding	Unclassified	SP
221316762	NP_001137531.1	NTM	neurotrimin isoform 4 precursor	13.608	3	Plasma membrane	Biological_process unknown	Cell adhesion molecule activity	Adhesion molecule	SP;Ig_LIKE;IGC2;IG
54312078	NP_055732.2	NTNG1	netrin-G1 isoform 3 precursor	2.055	1	Plasma membrane	Biological_process unknown;Neurogenesis	Molecular function unknown;Protein binding	Unclassified	LAMNT;EGFLAM;EGFL;SP;EGF
20070228	NP_006175.2	NUCB1	nucleobindin-1 precursor	36.226	16	Golgi apparatus	Cell communication;Signal transduction	Calcium ion binding	Calcium binding protein	SP;CC;EF
4826870	NP_005004.1	NUCB2	nucleobindin-2 precursor	6.19	2	Golgi apparatus;Nucleus	Cell communication;Signal transduction	Calcium ion binding	Calcium binding protein	EF;CC;SP
14150147	NP_115725.1	NUDT16L1	protein syndesmos isoform 1	46.445	7	Cytoplasm	Cell communication;Signal transduction	Hydrolase activity	Adapter molecule	-
37594464	NP_054861.2	NUDT5	ADP-sugar pyrophosphatase	6.849	1	Cytoplasm	Metabolism;Energy pathways	Hydrolase activity	Enzyme: Hydrolase	-
26051235	NP_060700.2	NUP133	nuclear pore complex protein Nup133	0.865	1	Nucleus	Transport	Transporter activity	Transport/cargo protein	-
308736994	NP_001007526.3	NWD1	NACHT and WD repeat domain-containing protein 1	1.536	1	-	Biological_process unknown	Molecular function unknown	Unclassified	WD40
33149331	NP_071908.2	NXN	nucleoredoxin isoform 1	5.517	1	Nucleus	Metabolism;Energy pathways	Oxidoreductase activity	Enzyme: Oxidoreductase	-
30425438	NP_848602.1	OAF	out at first protein homolog precursor	26.007	5	-	Biological_process unknown	Molecular function unknown	Unclassified	SP
404211881	NP_001258152.2	OBSCN	obscurin isoform IC	0.067	1	Sarcoplasm	Cell communication;Signal transduction;Muscle development	Guanyl-nucleotide exchange factor activity;Protein binding	Guanine nucleotide exchange factor	IGC2;IGV;FN3;IQ;SH3;RHOGEF;PH;IG;CC;Ig_LIKE;S_T_kinase;S_T_Y_Kinase
403501448	NP_443075.3	OBSCN	obscurin isoform a	0.181	1	Sarcoplasm	Cell communication;Signal transduction;Muscle development	Guanyl-nucleotide exchange factor activity;Protein binding	Guanine nucleotide exchange factor	IGC2;IGV;FN3;IQ;SH3;RHOGEF;PH;IG;CC;Ig_LIKE;S_T_kinase;S_T_Y_Kinase
32698984	NP_872383.1	ODF3L2	outer dense fiber protein 3-like protein 2	1.73	1	-	Biological_process unknown	Molecular function unknown	Unclassified	-
17136143	NP_055094.1	OLFM1	noelin isoform 1 precursor	6.638	2	Endoplasmic reticulum	Neurogenesis	Protein binding	Unclassified	CC;OLF
17157993	NP_477512.1	OLFM2	noelin-2 precursor	7.93	3	Extracellular	Biological_process unknown	Molecular function unknown	Unclassified;Secreted polypeptide	SP;CC;OLF
9910270	NP_064575.1	OLFML3	olfactomedin-like protein 3 precursor	1.97	1	Extracellular	Cell growth and/or maintenance	Extracellular matrix structural constituent	Extracellular matrix protein	SP;CC;OLF
4826876	NP_005005.1	OMD	osteomodulin precursor	3.563	2	Extracellular	Cell growth and/or maintenance	Cell adhesion molecule activity	Adhesion molecule	LRR
52426787	NP_002535.3	OMG	oligodendrocyte-myelin glycoprotein precursor	5.909	2	Plasma membrane	Cell communication;Signal transduction	Cell adhesion molecule activity	Adhesion molecule	SP;LRR
7657419	NP_055174.1	OPTC	opticin precursor	44.88	14	Extracellular	Cell growth and/or maintenance	Extracellular matrix structural constituent	Extracellular matrix protein	SP;LRR
52219202	NP_001004450.1	OR1B1	olfactory receptor 1B1	2.201	1	Integral to membrane	Cell communication;Signal transduction	G-protein coupled receptor activity	G protein coupled receptor	TM
53850576	NP_543135.1	OR1K1	olfactory receptor 1K1	1.899	1	Integral to membrane	Cell communication;Signal transduction	G-protein coupled receptor activity	G protein coupled receptor	TM
167857790	NP_000598.2	ORM1	alpha-1-acid glycoprotein 1 precursor	32.836	11	Extracellular	Immune response	Defense/immunity protein activity	Secreted polypeptide	SP
4505529	NP_000599.1	ORM2	alpha-1-acid glycoprotein 2 precursor	35.323	8	Extracellular	Immune response	Defense/immunity protein activity	Secreted polypeptide	SP
35493860	NP_919304.1	OTOF	otoferlin isoform d	1.301	1	Cytoplasm	Cell communication;Signal transduction;Vesicle-mediated transport	Calcium ion binding	Calcium binding protein	C2;TM;CC
156630992	NP_001096123.1	OTUD4	OTU domain-containing protein 4 isoform 3	2.002	1	Cytoplasm	Biological_process unknown	Molecular function unknown	Unclassified	-
239744583	XP_002343192.1	OVOS2	ovostatin homolog 2	1.435	1	-	-	-	-	-
386869362	NP_001248327.1	P2RX4	P2X purinoceptor 4 isoform 4	1.466	1	Plasma membrane	Signal transduction	Extracellular ligand-gated ion channel activity	Cell surface receptor	TM
20070125	NP_000909.2	P4HB	protein disulfide-isomerase precursor	8.268	4	Endoplasmic reticulum	Protein metabolism	Isomerase activity	Enzyme: Isomerase	SP
122939159	NP_031391.2	PADI2	protein-arginine deiminase type-2	2.105	1	Cytoplasm	Metabolism;Energy pathways	Hydrolase activity	Enzyme: Hydrolase	-
8923243	NP_060204.1	PALMD	palmdelphin	3.63	1	Cytoplasm	Cell communication;Signal transduction	Molecular function unknown	Unclassified	CC
21070982	NP_620177.1	PAM	peptidyl-glycine alpha-amidating monooxygenase isoform d preproprotein	12.965	8	Cytoplasm	Protein metabolism	Catalytic activity	Enzyme: Oxygenase	SP;TM
85838513	NP_705902.2	PANK2	pantothenate kinase 2, mitochondrial isoform 1 preproprotein	2.456	1	Cytoplasm	Metabolism	Catalytic activity	Enzyme: Phosphotransferase	-
145309328	NP_775733.3	PAPLN	papilin precursor	4.956	3	Extracellular	Protein metabolism	Metallopeptidase activity	Metallo protease	SP;TSP1;KUNITZ;IGC2
116174738	NP_064714.2	PAPPA2	pappalysin-2 isoform 1 precursor	25.684	30	Extracellular	Protein metabolism	Metallopeptidase activity	Metallo protease	SP;NOTCH;SUSHI;LAMGL
31543380	NP_009193.2	PARK7	protein DJ-1	46.032	7	Cytoplasm	Regulation of nucleobase, nucleoside, nucleotide and nucleic acid metabolism	RNA binding	RNA binding protein	-
189217919	NP_689929.2	PATL1	protein PAT1 homolog 1	3.766	1	Nucleus;Cytoplasm	Biological_process unknown	Molecular function unknown	Unclassified	-
4557831	NP_000272.1	PCBD1	pterin-4-alpha-carbinolamine dehydratase precursor	19.231	2	Cytoplasm	Metabolism	Hydro-lyase activity	Enzyme: Dehydratase	-
119943100	NP_000523.2	PCCB	propionyl-CoA carboxylase beta chain, mitochondrial isoform 1 precursor	1.855	1	Mitochondrion	Metabolism;Energy pathways	Ligase activity	Enzyme: Carboxylase	SP
14165431	NP_114089.1	PCDHAC2	protocadherin alpha-C2 isoform 2 precursor	1.131	1	Plasma membrane	Cell growth and/or maintenance	Cell adhesion molecule activity	Adhesion molecule	Cadherin;TM
354983497	NP_001238980.1	PCMT1	protein-L-isoaspartate(D-aspartate) O-methyltransferase isoform 4	36.4	5	Cytoplasm	Protein metabolism	Methyltransferase activity	Enzyme: Methyltransferase	-
157653329	NP_002584.2	PCOLCE	procollagen C-endopeptidase enhancer 1 precursor	24.722	8	Extracellular	Cell growth and/or maintenance	Extracellular matrix structural constituent	Extracellular matrix protein	SP;CUB;C345C
295424145	NP_001171347.1	PCSK1	neuroendocrine convertase 1 isoform 3	7.449	3	Extracellular	Protein metabolism	Serine-type peptidase activity	Serine protease	SP
7019519	NP_037403.1	PCSK1N	proSAAS precursor	40.769	6	Extracellular	Hormone metabolism;Regulation of enzyme activity;Negative regulation of enzyme activity	Molecular function unknown;Enzyme inhibitor activity;Receptor binding	Unclassified;Enzyme regulator	SP;CC
320118928	NP_001188458.1	PCSK2	neuroendocrine convertase 2 isoform 2 preproprotein	7.297	3	Extracellular	Protein metabolism;Hormone metabolism	Molecular function unknown;Endopeptidase activity	Unclassified;Endopeptidase	SP
32699045	NP_872418.1	PDDC1	Parkinson disease 7 domain-containing protein 1 precursor	10.909	1	-	Biological_process unknown	Molecular function unknown	Unclassified	-
4505671	NP_002592.1	PDE6D	retinal rod rhodopsin-sensitive cGMP 3',5'-cyclic phosphodiesterase subunit delta	4.667	1	Cytoplasm	Metabolism;Energy pathways	Hydrolase activity	Regulatory/other subunit	-
341823698	NP_001230066.1	PDE8A	high affinity cAMP-specific and IBMX-insensitive 3',5'-cyclic phosphodiesterase 8A isoform 3	2.774	1	-	CAMP-mediated signaling;Energy pathways	Phosphoric diester hydrolase activity	Enzyme: Phosphodiesterase	PAS;REC;HDc
4505683	NP_002600.1	PDGFRB	platelet-derived growth factor receptor beta precursor	0.995	1	Plasma membrane	Cell communication;Signal transduction	Transmembrane receptor protein tyrosine kinase activity	Receptor tyrosine kinase	SP;Ig_LIKE;IGC2;TM;Tyr_Kinase
21361657	NP_005304.3	PDIA3	protein disulfide-isomerase A3 precursor	7.129	3	Endoplasmic reticulum	Protein metabolism	Isomerase activity	Enzyme: Isomerase	SP
4758304	NP_004902.1	PDIA4	protein disulfide-isomerase A4 precursor	2.016	1	Endoplasmic reticulum	Protein metabolism	Chaperone activity	Chaperone	CC;SP
5031973	NP_005733.1	PDIA6	protein disulfide-isomerase A6 precursor	6.364	2	Endoplasmic reticulum	Protein metabolism	Isomerase activity	Enzyme: Isomerase	SP
4505621	NP_002558.1	PEBP1	phosphatidylethanolamine-binding protein 1 preproprotein	68.984	8	Cytoplasm	Cell communication;Signal transduction	Protease inhibitor activity	Protease inhibitor	-
116812622	NP_659399.2	PEBP4	phosphatidylethanolamine-binding protein 4 precursor	32.159	5	Lysosome	Apoptosis	Molecular function unknown;Lipid binding;Enzyme inhibitor activity	Unclassified;Protease inhibitor	SP
12707562	NP_073728.1	PER2	period circadian protein homolog 2	1.355	1	Nucleus	Signal transduction	DNA binding	DNA binding protein	PAS
18087833	NP_542393.1	PEX11G	peroxisomal membrane protein 11C isoform 1	9.544	1	Peroxisome	Cell growth and/or maintenance	Molecular function unknown	Integral membrane protein	TM
48762920	NP_002617.3	PFKL	6-phosphofructokinase, liver type	4.103	2	Cytoplasm	Metabolism;Energy pathways	Catalytic activity	Enzyme: Phosphotransferase	-
4826898	NP_005013.1	PFN1	profilin-1	21.429	2	Cytoplasm	Cell growth and/or maintenance	Cytoskeletal protein binding	Cytoskeletal associated protein	PROF
4505753	NP_002620.1	PGAM1	phosphoglycerate mutase 1	56.693	12	Cytoplasm	Metabolism;Energy pathways	Catalytic activity	Enzyme: Mutase	-
40068518	NP_002622.2	PGD	6-phosphogluconate dehydrogenase, decarboxylating	16.356	4	Cytoplasm	Metabolism;Energy pathways	Catalytic activity	Enzyme: Dehydrogenase	-
4505763	NP_000282.1	PGK1	phosphoglycerate kinase 1	28.058	10	Cytoplasm	Metabolism;Energy pathways	Catalytic activity	Enzyme: Phosphotransferase	PGK
31543397	NP_620061.2	PGK2	phosphoglycerate kinase 2	4.317	1	Cytoplasm	Metabolism;Energy pathways	ATPase activity	ATPase	PGK
6912586	NP_036220.1	PGLS	6-phosphogluconolactonase	25.194	5	Cytoplasm	Metabolism;Energy pathways	Hydrolase activity	Enzyme: Hydrolase	SP
4827036	NP_005082.1	PGLYRP1	peptidoglycan recognition protein 1 precursor	22.449	2	Secreted	Immune response;Innate immune response	Molecular function unknown;Pattern recognition receptor activity	Unclassified;Secreted polypeptide	SP
156616294	NP_443122.3	PGLYRP2	N-acetylmuramoyl-L-alanine amidase precursor	39.41	13	Plasma membrane	Immune response	Receptor activity	Integral membrane protein	SP
12707580	NP_003915.2	PHOX2B	paired mesoderm homeobox protein 2B	5.096	1	Nucleus	Regulation of nucleobase, nucleoside, nucleotide and nucleic acid metabolism	Transcription factor activity	Transcription factor	HOX
24475861	NP_054891.2	PHPT1	14 kDa phosphohistidine phosphatase isoform 3	16.8	1	Cytoplasm	Biological_process unknown	Phosphoprotein phosphatase activity	Enzyme: Phosphatase	-
312434019	NP_001186088.1	PI16	peptidase inhibitor 16 precursor	5.184	2	Extracellular space	Protein metabolism	Protease inhibitor activity	Protease inhibitor	SP;SCP
4505787	NP_002629.1	PI3	elafin preproprotein	36.752	4	Extracellular	Protein metabolism	Protease inhibitor activity	Protease inhibitor	SP;WAP
31377806	NP_002635.2	PIGR	polymeric immunoglobulin receptor precursor	2.094	1	Plasma membrane	Immune response	Receptor activity	Cell surface receptor	SP;IG;TM
209571507	NP_001129383.1	PIK3IP1	phosphoinositide-3-kinase-interacting protein 1 isoform 2 precursor	17.341	2	Integral to membrane	Biological_process unknown;Regulation of signal transduction	Molecular function unknown;Enzyme regulator activity	Integral membrane protein;Enzyme regulator	SP;KRINGLE;TM
342307046	NP_001230115.1	PIM1	serine/threonine-protein kinase pim-1 isoform 1	4.208	1	Plasma membrane	Cell communication;Signal transduction;Drug metabolism	Protein serine/threonine kinase activity	Serine/threonine kinase	S_T_kinase
4505835	NP_000288.1	PKD2	polycystin-2	1.033	1	Plasma membrane	Transport	Auxiliary transport protein activity	Membrane transport protein	TM;SP;CC;EF
33286418	NP_002645.3	PKM	pyruvate kinase isozymes M1/M2 isoform a	43.691	18	-	-	-	-	-
6912484	NP_036452.1	PLA2G15	group XV phospholipase A2 precursor	12.136	4	Extracellular	Metabolism;Energy pathways	Phospholipase activity	Enzyme: Phospholipase	SP
167857794	NP_002646.2	PLAG1	zinc finger protein PLAG1 isoform a	5.6	1	Nucleus	Regulation of nucleobase, nucleoside, nucleotide and nucleic acid metabolism	Transcription factor activity	Transcription factor	ZNFC2;NLS
283436114	NP_001164056.1	PLB1	phospholipase B1, membrane-associated isoform 2 precursor	0.553	1	Extracellular	Metabolism;Energy pathways	Phospholipase activity	Enzyme: Phospholipase	SP;TM
229091322	NP_001153199.1	PLBD2	putative phospholipase B-like 2 isoform 2 precursor	2.334	1	Lysosome	Biological_process unknown;Lipid metabolism	Molecular function unknown;Phospholipase activity	Unclassified;Enzyme: Phospholipase	SP
229093316	NP_775813.2	PLBD2	putative phospholipase B-like 2 isoform 1 precursor	7.64	4	Lysosome	Biological_process unknown;Lipid metabolism	Molecular function unknown;Phospholipase activity	Unclassified;Enzyme: Phospholipase	SP
72534684	NP_001026866.1	PLD3	phospholipase D3	3.878	2	Golgi apparatus	Metabolism;Energy pathways	Phospholipase activity	Enzyme: Phospholipase	PLDc;TM
41322910	NP_958783.1	PLEC	plectin isoform 1d	1.285	4	Cytoskeleton	Cytoskeletal anchoring	Cytoskeletal anchoring activity	Anchor protein	NLS;CH;SPECTRIN;PLEC;CC
239047795	NP_778228.3	PLEKHA7	pleckstrin homology domain-containing family A member 7	1.07	1	Cell junction	Cell communication;Signal transduction	Molecular function unknown	Unclassified	WW;PH;CC
4505881	NP_000292.1	PLG	plasminogen isoform 1 precursor	63.457	42	Extracellular	Protein metabolism	Peptidase activity	Protease	PAN;KRINGLE;TRYPSIN;SP
255958282	NP_005808.3	PLIN3	perilipin-3 isoform 1	2.304	1	Cytoplasm	Transport	Transporter activity	Transport/cargo protein	-
32307144	NP_000293.2	PLOD1	procollagen-lysine,2-oxoglutarate 5-dioxygenase 1 precursor	10.179	6	Endoplasmic reticulum	Metabolism;Energy pathways	Catalytic activity	Enzyme: Hydroxylase	P4HC;SP
288915539	NP_001165806.1	PLS3	plastin-3 isoform 2	2.322	1	Cytoplasm	Cell growth and/or maintenance	Structural molecule activity	Structural protein	EF;CH
5453914	NP_006218.1	PLTP	phospholipid transfer protein isoform a precursor	26.978	12	Extracellular	Transport	Transporter activity	Transport/cargo protein	SP
15011862	NP_065138.2	PLXDC1	plexin domain-containing protein 1 precursor	16.6	5	Plasma membrane	Cell communication;Signal transduction	Receptor activity	Cell surface receptor	SP;PSI;TM
40255005	NP_116201.7	PLXDC2	plexin domain-containing protein 2 precursor	15.312	6	Integral to membrane	Cell communication;Signal transduction	Receptor activity	Cell surface receptor	PSI;TM
149363636	NP_036533.2	PLXNB2	plexin-B2 precursor	8.052	9	Plasma membrane	Cell communication;Signal transduction	Receptor activity	Cell surface receptor	-
5729980	NP_006547.1	PMVK	phosphomevalonate kinase	5.729	1	Peroxisome	Metabolism;Energy pathways	Lipid kinase activity	Lipid Kinase	-
157168362	NP_000261.2	PNP	purine nucleoside phosphorylase	6.228	1	Cytoplasm	Metabolism;Energy pathways	Phosphorylase activity	Enzyme: Phosphorylase	-
42415471	NP_004641.1	PNPLA4	patatin-like phospholipase domain-containing protein 4 isoform 1 precursor	5.138	1	-	Biological_process unknown	Molecular function unknown	Unclassified	-
312283621	NP_001186009.1	PODN	podocan isoform 2	1.869	1	-	Biological_process unknown	Molecular function unknown	Unclassified	LRR
13273311	NP_056042.1	POFUT2	GDP-fucose protein O-fucosyltransferase 2 isoform A precursor	2.83	1	Cytoplasm	Development	Fucosyltransferase activity	Enzyme: Fucosyltransferase	SP
14589953	NP_006223.2	POLR2H	DNA-directed RNA polymerases I, II, and III subunit RPABC3	19.333	1	Nucleus	Regulation of nucleobase, nucleoside, nucleotide and nucleic acid metabolism	DNA-directed RNA polymerase activity	RNA polymerase	-
110618253	NP_005026.3	POLRMT	DNA-directed RNA polymerase, mitochondrial precursor	1.87	1	Mitochondrion	Regulation of nucleobase, nucleoside, nucleotide and nucleic acid metabolism	DNA-directed RNA polymerase activity	RNA polymerase	SP
210147552	NP_060209.3	POMGNT1	protein O-linked-mannose beta-1,2-N-acetylglucosaminyltransferase 1 isoform 1	2.424	1	Endoplasmic reticulum	Metabolism;Energy pathways	Mannosyltransferase activity	Enzyme: Glucosaminyltransferase	TM
19923106	NP_000437.3	PON1	serum paraoxonase/arylesterase 1 precursor	34.93	7	Plasma membrane	Metabolism;Energy pathways	Hydrolase activity	Enzyme: Esterase	SP
29788996	NP_000931.1	PON3	serum paraoxonase/lactonase 3	4.52	2	Extracellular	Metabolism;Energy pathways	Hydrolase activity	Enzyme: Esterase	SP
23312378	NP_689412.1	PPEF1	serine/threonine-protein phosphatase with EF-hands 1 isoform 3	1.015	1	-	Cell communication;Signal transduction	Protein serine/threonine phosphatase activity	Serine/threonine phosphatase	IQ;PP2A;EF
10863927	NP_066953.1	PPIA	peptidyl-prolyl cis-trans isomerase A	48.485	6	Cytoplasm	Protein folding;Peptide metabolism	Isomerase activity	Enzyme: Isomerase	-
4758950	NP_000933.1	PPIB	peptidyl-prolyl cis-trans isomerase B precursor	17.593	4	Endoplasmic reticulum	Protein metabolism	Chaperone activity	Chaperone	SP
298231207	NP_001177143.1	PPIP5K1	inositol hexakisphosphate and diphosphoinositol-pentakisphosphate kinase 1 isoform 6	0.782	1	Cytoplasm	Biological_process unknown	Molecular function unknown	Unclassified	-
61966709	NP_001013648.1	PPP1R42	protein phosphatase 1 regulatory subunit 42	4.386	1	-	-	-	-	-
4506017	NP_002706.1	PPP2CA	serine/threonine-protein phosphatase 2A catalytic subunit alpha isoform	3.56	1	Cytoplasm	Cell communication;Signal transduction	Protein serine/threonine phosphatase activity	Serine/threonine phosphatase	PP2A
217272890	NP_001136076.1	PPT1	palmitoyl-protein thioesterase 1 isoform 2 precursor	13.793	2	Lysosome	Metabolism;Energy pathways	Hydrolase activity	Enzyme: Hydrolase	SP
14150090	NP_115695.1	PRADC1	protease-associated domain-containing protein 1 precursor	6.383	1	Extracellular	Protein metabolism	Peptidase activity	Protease	SP
223633957	NP_001138673.1	PRAP1	proline-rich acidic protein 1 isoform 2 precursor	14.789	1	Extracellular	Biological_process unknown;Regulation of cell proliferation	Molecular function unknown	Secreted polypeptide	SP
4826940	NP_005031.1	PRCP	lysosomal Pro-X carboxypeptidase isoform 1 preproprotein	2.823	1	Lysosome	Protein metabolism	Carboxypeptidase activity	Carboxypeptidase	SP
32455266	NP_859048.1	PRDX1	peroxiredoxin-1	33.166	6	Cytoplasm	Metabolism;Energy pathways	Peroxidase activity	Enzyme: Peroxidase	-
32189392	NP_005800.3	PRDX2	peroxiredoxin-2	22.222	5	Cytoplasm	Metabolism;Energy pathways	Peroxidase activity	Enzyme: Peroxidase	-
6912238	NP_036226.1	PRDX5	peroxiredoxin-5, mitochondrial isoform a precursor	7.477	1	Mitochondrion	Metabolism;Energy pathways	Oxidoreductase activity	Enzyme: Oxidoreductase	-
32455262	NP_857635.1	PRDX5	peroxiredoxin-5, mitochondrial isoform c precursor	8.8	1	Mitochondrion	Metabolism;Energy pathways	Oxidoreductase activity	Enzyme: Oxidoreductase	-
4758638	NP_004896.1	PRDX6	peroxiredoxin-6	70.982	14	Lysosome	Metabolism;Energy pathways	Peroxidase activity	Enzyme: Peroxidase	-
4506041	NP_002716.1	PRELP	prolargin precursor	17.801	6	Extracellular matrix	Cell growth and/or maintenance	Cytoskeletal anchoring activity	Anchor protein	LRR;SP
189181724	NP_001121182.1	PRG4	proteoglycan 4 isoform D precursor	1.339	1	Extracellular	Cell growth and/or maintenance	Cell adhesion molecule activity	Cell junction protein	SOM;HX;SP
443497966	NP_001263219.1	PRKAR1A	cAMP-dependent protein kinase type I-alpha regulatory subunit isoform b	3.561	1	Cytoplasm	Cell communication;Signal transduction	Protein serine/threonine kinase activity	Serine/threonine kinase	CNMP
48255891	NP_001001329.1	PRKCSH	glucosidase 2 subunit beta isoform 2 precursor	7.048	4	Endoplasmic reticulum	Energy pathways;Metabolism	Glucosidase activity	Regulatory/other subunit	SP;LDLA;CC
4506113	NP_000302.1	PRNP	major prion protein preproprotein	4.743	1	Plasma membrane	Metabolism	Molecular function unknown;Cytoskeletal protein binding	Membrane bound ligand	SP;TM
4506115	NP_000303.1	PROC	vitamin K-dependent protein C preproprotein	2.82	1	Extracellular	Protein metabolism	Peptidase activity	Coagulation factor	GLA;EGF;TRYPSIN;SP
34335272	NP_006395.2	PROCR	endothelial protein C receptor precursor	3.782	1	Plasma membrane	Immune response	Antigen binding	Immunoglobulin	SP;TM
192447438	NP_000304.2	PROS1	vitamin K-dependent protein S preproprotein	15.089	8	Extracellular	Protein metabolism	Protease inhibitor activity	Coagulation factor	EGFCA;LAMG;SP
88703045	NP_060774.2	PRR11	proline-rich protein 11	1.944	1	Nucleus	Biological_process unknown	Molecular function unknown	Unclassified;Transcription regulatory protein	-
308193325	NP_001184027.1	PRSS3	trypsin-3 isoform 4 preproprotein	5.417	1	Secreted	Protein metabolism	Serine-type peptidase activity	Serine protease	SP;TRYPSIN
281427284	NP_699193.2	PRSS35	inactive serine protease 35 precursor	8.232	3	Secreted	Protein metabolism	Peptidase activity	Protease	SP;TRYPSIN
71361688	NP_002768.3	PRTN3	myeloblastin precursor	13.281	2	Lysosome	Protein metabolism	Serine-type peptidase activity	Serine protease	SP;TRYPSIN
11386147	NP_002769.1	PSAP	proactivator polypeptide isoform a preproprotein	25.191	15	Lysosome	Cell communication;Signal transduction	Lipid binding	Integral membrane protein	SAPA;SAPB;SP
23110935	NP_683877.1	PSMA1	proteasome subunit alpha type-1 isoform 1	4.089	1	Cytoplasm	Protein metabolism	Peptidase activity	Protease	TM
4506179	NP_002777.1	PSMA1	proteasome subunit alpha type-1 isoform 2	13.308	2	Cytoplasm	Protein metabolism	Peptidase activity	Protease	TM
4506181	NP_002778.1	PSMA2	proteasome subunit alpha type-2	33.333	5	Cytoplasm	Protein metabolism	Ubiquitin-specific protease activity	Ubiquitin proteasome system protein	-
4506183	NP_002779.1	PSMA3	proteasome subunit alpha type-3 isoform 1	4.314	1	Cytoplasm	Protein metabolism	Ubiquitin-specific protease activity	Ubiquitin proteasome system protein	-
23110939	NP_687033.1	PSMA3	proteasome subunit alpha type-3 isoform 2	9.677	2	Cytoplasm	Protein metabolism	Ubiquitin-specific protease activity	Ubiquitin proteasome system protein	-
4506185	NP_002780.1	PSMA4	proteasome subunit alpha type-4 isoform 1	19.923	5	Cytoplasm	Protein metabolism	Ubiquitin-specific protease activity	Ubiquitin proteasome system protein	CC
23110942	NP_002781.2	PSMA5	proteasome subunit alpha type-5 isoform 1	12.863	2	Cytoplasm	Protein metabolism	Ubiquitin-specific protease activity	Ubiquitin proteasome system protein	-
23110944	NP_002782.1	PSMA6	proteasome subunit alpha type-6	9.756	2	Cytoplasm	Protein metabolism	Ubiquitin-specific protease activity	Ubiquitin proteasome system protein	-
4506189	NP_002783.1	PSMA7	proteasome subunit alpha type-7	27.419	5	Cytoplasm	Protein metabolism	Ubiquitin-specific protease activity	Ubiquitin proteasome system protein	-
4506193	NP_002784.1	PSMB1	proteasome subunit beta type-1	15.768	3	Nucleus;Plasma membrane	Protein metabolism	Ubiquitin-specific protease activity	Ubiquitin proteasome system protein	-
4506195	NP_002785.1	PSMB2	proteasome subunit beta type-2 isoform 1	7.463	1	Cytoplasm	Protein metabolism	Ubiquitin-specific protease activity	Ubiquitin proteasome system protein	-
315139004	NP_001186709.1	PSMB2	proteasome subunit beta type-2 isoform 3	20.238	1	Cytoplasm	Protein metabolism	Ubiquitin-specific protease activity	Ubiquitin proteasome system protein	-
22538465	NP_002786.2	PSMB3	proteasome subunit beta type-3	31.707	4	Cytoplasm	Protein metabolism	Ubiquitin-specific protease activity	Ubiquitin proteasome system protein	-
22538467	NP_002787.2	PSMB4	proteasome subunit beta type-4	31.439	5	Cytoplasm	Protein metabolism	Ubiquitin-specific protease activity	Ubiquitin proteasome system protein	-
4506201	NP_002788.1	PSMB5	proteasome subunit beta type-5 isoform 1	14.068	3	Cytoplasm	Protein metabolism;Proteolysis and peptidolysis	Ubiquitin-specific protease activity	Ubiquitin proteasome system protein	-
23110925	NP_002789.1	PSMB6	proteasome subunit beta type-6 isoform 1 proprotein	4.603	1	Cytoplasm	Protein metabolism	Ubiquitin-specific protease activity	Ubiquitin proteasome system protein	-
394953908	NP_001257411.1	PSMD11	26S proteasome non-ATPase regulatory subunit 11	3.081	1	Cytoplasm	Protein metabolism	Ubiquitin-specific protease activity	Ubiquitin proteasome system protein	PINT
156631005	NP_002803.2	PSMD8	26S proteasome non-ATPase regulatory subunit 8	2.286	1	Cytoplasm	Protein metabolism	Ubiquitin-specific protease activity	Ubiquitin proteasome system protein	-
32171249	NP_000945.3	PTGDS	prostaglandin-H2 D-isomerase precursor	86.842	51	Endoplasmic reticulum	Metabolism;Energy pathways	Ligase activity	Enzyme: Ligase	SP
22902128	NP_690620.1	PTK7	inactive tyrosine-protein kinase 7 isoform c precursor	1.277	1	Plasma membrane	Cell communication;Signal transduction	Transmembrane receptor protein tyrosine kinase activity	Receptor tyrosine kinase	IGC2;Ig_LIKE;Tyr_Kinase;TM;SP
4506281	NP_002816.1	PTN	pleiotrophin precursor	9.524	1	Extracellular	Cell communication;Signal transduction	Cytokine activity	Cytokine	SP
221218988	NP_001137456.1	PTPMT1	phosphatidylglycerophosphatase and protein-tyrosine phosphatase 1 isoform 2	8.609	1	Mitochondrion	Cell communication;Signal transduction	Protein tyrosine/serine/threonine phosphatase activity	Dual specificity phosphatase	DSPC
283484022	NP_569077.2	PTPRD	receptor-type tyrosine-protein phosphatase delta isoform 4 precursor	2.406	2	Plasma membrane	Cell communication;Signal transduction	Receptor signaling protein tyrosine phosphatase activity	Receptor tyrosine phosphatase	TM;IGC2;FN3;Tyr_Phos;SP
109633039	NP_569707.2	PTPRF	receptor-type tyrosine-protein phosphatase F isoform 2 precursor	4.004	4	Plasma membrane	Cell communication;Signal transduction	Receptor signaling protein tyrosine phosphatase activity	Receptor tyrosine phosphatase	FN3;Tyr_Phos;SP;CC;TM;IGC2
194097398	NP_002832.3	PTPRG	receptor-type tyrosine-protein phosphatase gamma	3.529	4	Plasma membrane	Cell communication;Signal transduction	Receptor signaling protein tyrosine phosphatase activity	Receptor tyrosine phosphatase	SP;FN3;Tyr_Phos;TM
104487006	NP_002841.3	PTPRS	receptor-type tyrosine-protein phosphatase S isoform 1 precursor	0.821	1	Plasma membrane	Cell communication;Signal transduction	Receptor signaling protein tyrosine phosphatase activity	Receptor tyrosine phosphatase	TM;IGC2;FN3;Tyr_Phos;SP
104487297	NP_570924.2	PTPRS	receptor-type tyrosine-protein phosphatase S isoform 2 precursor	5.183	6	Plasma membrane	Cell communication;Signal transduction	Receptor signaling protein tyrosine phosphatase activity	Receptor tyrosine phosphatase	TM;IGC2;FN3;Tyr_Phos;SP
148539860	NP_008981.4	PTPRT	receptor-type tyrosine-protein phosphatase T isoform 2 precursor	0.972	1	Plasma membrane	Cell communication;Signal transduction	Receptor signaling protein tyrosine phosphatase activity	Receptor tyrosine phosphatase	SP;MAM;IG;FN3;DSPC
332205945	NP_001193768.1	PTPRZ1	receptor-type tyrosine-protein phosphatase zeta isoform 3 precursor	4.282	5	Plasma membrane	Cell communication;Signal transduction	Receptor signaling protein tyrosine phosphatase activity	Receptor tyrosine phosphatase	TM;FN3;Tyr_Phos;SP
167900484	NP_002843.2	PTX3	pentraxin-related protein PTX3 precursor	7.349	2	Extracellular	Immune response	Defense/immunity protein activity	Secreted polypeptide	SP;CC
4506335	NP_002845.1	PVALB	parvalbumin alpha	25.455	3	Cytoplasm	Cell communication;Signal transduction	Calcium ion binding	Calcium binding protein	EF
209413730	NP_001129241.1	PVR	poliovirus receptor isoform gamma precursor	6.044	2	Plasma membrane	Cell communication;Signal transduction	Receptor activity	Cell surface receptor	SP;IGV;IG;TM;Ig_LIKE
42560233	NP_976031.1	PVRL1	poliovirus receptor-related protein 1 isoform 3 precursor	14.205	3	Cell junction	Immune response;Cell adhesion	Cell adhesion molecule activity	Immunoglobulin;Adhesion molecule	IGV;SP;TM;Ig_LIKE
112789532	NP_001036189.1	PVRL2	poliovirus receptor-related protein 2 isoform delta precursor	1.859	1	Plasma membrane	Cell communication;Signal transduction	Coreceptor activity	Integral membrane protein	SP;IG;TM
21361370	NP_002853.2	PYGB	glycogen phosphorylase, brain form	5.457	4	Cytoplasm	Metabolism;Energy pathways	Phosphorylase activity	Enzyme: Phosphorylase	-
6912618	NP_036545.1	QPCT	glutaminyl-peptide cyclotransferase precursor	7.202	2	Extracellular	Metabolism;Energy pathways	Catalytic activity	Enzyme: Cyclotransferase	SP
14149793	NP_115510.1	QRICH2	glutamine-rich protein 2	1.022	1	-	Biological_process unknown	Protein binding	Unclassified	CC
13325075	NP_002817.2	QSOX1	sulfhydryl oxidase 1 isoform a precursor	26.372	13	Extracellular	Regulation of cell cycle	Molecular function unknown;Oxidoreductase activity	Cell cycle control protein;Enzyme: Oxidoreductase	TM;SP
145580631	NP_859052.3	QSOX2	sulfhydryl oxidase 2 precursor	2.292	1	Plasma membrane	Apoptosis	Molecular function unknown;Oxidoreductase activity	Unclassified;Enzyme: Oxidoreductase	TM;SP
332205939	NP_001193765.1	RAB11A	ras-related protein Rab-11A isoform 2	7.097	1	Golgi apparatus	Cell communication;Signal transduction;Transport	GTPase activity;Transporter activity	GTPase;Transport/cargo protein	RAB
38371739	NP_941959.1	RAB15	ras-related protein Rab-15	5.288	1	Endosome;Cytoskeleton	Cell communication;Signal transduction	GTPase activity	GTPase	RAB
33589861	NP_006859.2	RAB31	ras-related protein Rab-31	6.667	1	Plasma membrane	Cell communication;Signal transduction	GTPase activity	GTPase	RAB
96975097	NP_057661.3	RAB6B	ras-related protein Rab-6B	11.058	2	Golgi apparatus	Cell communication;Signal transduction	GTPase activity	GTPase	RAB
62751417	NP_776186.2	RABL3	rab-like protein 3	8.051	1	-	Cell communication;Signal transduction	GTPase activity	GTPase	Small_GTPase
9845511	NP_008839.2	RAC1	ras-related C3 botulinum toxin substrate 1 isoform Rac1	7.292	1	Cytoplasm	Cell communication;Signal transduction	GTPase activity	GTPase	RHO
224809468	NP_056392.2	RAI14	ankycorbin isoform a	1.531	1	Cytoplasm	Biological_process unknown	Molecular function unknown	Unclassified	ANK;CC
5803145	NP_006779.1	RALBP1	ralA-binding protein 1	1.221	1	Plasma membrane	Cell communication;Signal transduction	GTPase activator activity	GTPase activating protein	RHOGAP;CC
5453555	NP_006316.1	RAN	GTP-binding nuclear protein Ran	31.481	6	Nucleus	Cell communication;Signal transduction	GTPase activity	GTPase	RAS
46255041	NP_002879.2	RARRES1	retinoic acid receptor responder protein 1 isoform 2 precursor	18.421	3	Integral to membrane;Chromosome	Cell communication;Signal transduction	Signal transducer activity	Integral membrane protein	TM
4506427	NP_002880.1	RARRES2	retinoic acid receptor responder protein 2 precursor	41.718	5	Extracellular matrix	Cell communication;Signal transduction	Receptor activity	Cell surface receptor	SP
195976811	NP_001124465.1	RBP1	retinol-binding protein 1 isoform c	7.843	1	Cytoplasm	Transport	Transporter activity	Transport/cargo protein	-
4506453	NP_002891.1	RBP3	retinol-binding protein 3 precursor	67.281	91	Extracellular	Cell communication;Signal transduction	Extracellular matrix structural constituent	Extracellular matrix protein	SP;TSPc
55743122	NP_006735.2	RBP4	retinol-binding protein 4 precursor	74.129	13	Extracellular	Transport	Transporter activity	Transport/cargo protein	SP
257900514	NP_001158203.1	REEP1	receptor expression-enhancing protein 1 isoform 3	9.77	1	Mitochondrion	Biological_process unknown;Protein localization	Molecular function unknown;Receptor binding	Unclassified	TM
29725633	NP_002900.2	REG1A	lithostathine-1-alpha precursor	12.651	2	Extracellular	Cell growth and/or maintenance	Extracellular matrix structural constituent	Extracellular matrix protein	SP;LECTIN_C
27436938	NP_005036.2	RELN	reelin isoform a precursor	2.225	3	Extracellular	Protein metabolism	Serine-type peptidase activity	Serine protease	SP;EGF
27436940	NP_774959.1	RELN	reelin isoform b precursor	6.651	17	Extracellular	Protein metabolism	Serine-type peptidase activity	Serine protease	SP;EGF
21361873	NP_116260.2	RELT	tumor necrosis factor receptor superfamily member 19L precursor	6.047	2	Plasma membrane	Biological_process unknown;Apoptosis;Immune response	Molecular function unknown;Receptor activity	Unclassified;Integral membrane protein	SP;TM;CC;TNFR
212549536	NP_001131141.1	RGSL1	regulator of G-protein signaling protein-like	0.558	1	Integral to membrane	Cell communication;Signal transduction	Regulator of G-protein signaling activity	Integral membrane protein	TM
95113666	NP_060627.2	RIC8B	synembryn-B	3.846	1	Cytoplasm	Cell communication;Signal transduction	Guanyl-nucleotide exchange factor activity	Guanine nucleotide exchange factor	-
295054210	NP_001171134.1	RIF1	telomere-associated protein RIF1 isoform 2	0.368	1	Nucleus	Regulation of nucleobase, nucleoside, nucleotide and nucleic acid metabolism	DNA repair protein	DNA binding protein	-
270288806	NP_001161883.1	RIMS1	regulating synaptic membrane exocytosis protein 1 isoform 6	8.676	1	Cytoplasmic vesicle	Transport	Transporter activity	Transport/cargo protein	CC;PDZ;C2
33667061	NP_892015.1	RIMS4	regulating synaptic membrane exocytosis protein 4 isoform 2	6.691	1	Extracellular;Synapse	Transport;Neurotransmitter transport	Molecular function unknown;Neurotransmitter transporter activity	Unclassified	C2;SP
38201682	NP_937875.1	RNASE1	ribonuclease pancreatic precursor	55.128	7	Extracellular	Regulation of nucleobase, nucleoside, nucleotide and nucleic acid metabolism	RNA binding;Ribonuclease activity	RNA binding protein;Ribonuclease	RNase;SP
4506549	NP_002925.1	RNASE2	non-secretory ribonuclease precursor	9.317	2	Extracellular	Regulation of nucleobase, nucleoside, nucleotide and nucleic acid metabolism	Ribonuclease activity	Ribonuclease	RNase;SP
4506557	NP_002928.1	RNASE4	ribonuclease 4 precursor	17.687	2	Extracellular	Regulation of nucleobase, nucleoside, nucleotide and nucleic acid metabolism	Ribonuclease activity	Ribonuclease	SP;RNase
5231228	NP_003721.2	RNASET2	ribonuclease T2 precursor	33.984	10	Cytoplasm	Regulation of nucleobase, nucleoside, nucleotide and nucleic acid metabolism	Ribonuclease activity	Ribonuclease	SP
21361547	NP_002930.2	RNH1	ribonuclease inhibitor	6.291	2	Cytoplasm	Regulation of nucleobase, nucleoside, nucleotide and nucleic acid metabolism	Translation regulator activity	Translation regulatory protein	LRR
224994173	NP_001139317.1	ROBO1	roundabout homolog 1 isoform d	0.774	1	Plasma membrane	Cell communication;Signal transduction	Cell adhesion molecule activity	Adhesion molecule	Ig_LIKE;IGV;FN3;IGC2;35EXO
4506681	NP_001006.1	RPS11	40S ribosomal protein S11	11.392	1	Ribosome	Protein metabolism	Structural constituent of ribosome	Ribosomal subunit	-
15055539	NP_002943.2	RPS2	40S ribosomal protein S2	5.461	1	Ribosome	Protein metabolism	Structural constituent of ribosome	Ribosomal subunit	-
4506697	NP_001014.1	RPS20	40S ribosomal protein S20 isoform 2	22.689	3	Ribosome;Nucleus	Protein metabolism	Structural constituent of ribosome	Ribosomal subunit	-
208022622	NP_001129064.1	RPS27A	ubiquitin-40S ribosomal protein S27a precursor	5.769	1	Ribosome	Protein metabolism	Ubiquitin-specific protease activity	Ubiquitin proteasome system protein	UBQ
378548190	NP_001243731.1	RPS3	40S ribosomal protein S3 isoform 1	24.28	5	Cytoplasm	Protein metabolism	Structural constituent of ribosome	Ribosomal subunit	NLS;KH
4506723	NP_000997.1	RPS3A	40S ribosomal protein S3a isoform 1	5.303	1	Cytoplasm	Protein metabolism	Structural constituent of ribosome	Ribosomal subunit	-
7657526	NP_055311.1	RPS6KA6	ribosomal protein S6 kinase alpha-6	1.879	1	-	Cell communication;Signal transduction	Protein serine/threonine kinase activity	Serine/threonine kinase	S_T_kinase
14141193	NP_001004.2	RPS9	40S ribosomal protein S9	4.639	1	Ribosome	Protein metabolism	Structural constituent of ribosome	Ribosomal subunit	-
59859885	NP_001012321.1	RPSA	40S ribosomal protein SA	4.407	1	Cytoplasm	Cell communication;Signal transduction;Cell adhesion	Structural constituent of ribosome;Cell adhesion molecule activity	Cell surface receptor;Ribosomal subunit	-
10835083	NP_000321.1	RS1	retinoschisin precursor	40.179	9	Extracellular	Cell growth and/or maintenance;Response to external stimulus	Molecular function unknown	Secreted polypeptide	SP
124486584	NP_001074466.1	RTBDN	retbindin isoform 1 precursor	55.022	7	Extracellular	Biological_process unknown;Response to external stimulus	Molecular function unknown;Binding	Unclassified;Secreted polypeptide	SP
24431933	NP_722550.1	RTN4	reticulon-4 isoform B	3.485	1	Endoplasmic reticulum membrane	Regulation of cell growth	Protein binding	Integral membrane protein	TM;CC
30425563	NP_848665.1	RTN4RL2	reticulon-4 receptor-like 2 precursor	2.143	1	Plasma membrane	Cell communication;Signal transduction	Receptor activity	Cell surface receptor	LRR;SP
109240556	NP_060457.4	RUFY2	RUN and FYVE domain-containing protein 2 isoform a	1.56	1	Nucleus	Biological_process unknown;Development	Molecular function unknown;Binding	Unclassified;Adapter molecule	FYVE;CC
4506765	NP_002952.1	S100A4	protein S100-A4	18.812	2	Cytoplasm	Cell growth and/or maintenance	Calcium ion binding	Calcium binding protein	S_100;EF
7657532	NP_055439.1	S100A6	protein S100-A6	7.778	1	Cytoplasm	Cell communication;Signal transduction	Calcium ion binding	Calcium binding protein	EF;S_100
28827815	NP_789793.1	S100A7A	protein S100-A7A	22.772	1	-	Cell communication;Signal transduction	Calcium ion binding	Calcium binding protein	S_100;EF
21614544	NP_002955.2	S100A8	protein S100-A8	23.656	2	Cytoplasm	Cell communication;Signal transduction	Calcium ion binding	Calcium binding protein	EF
4506773	NP_002956.1	S100A9	protein S100-A9	44.737	5	Cytoplasm	Cell communication;Signal transduction	Calcium ion binding	Calcium binding protein	EF
5454034	NP_006263.1	S100B	protein S100-B	16.304	1	Cytoplasm	Cell communication;Signal transduction	Calcium ion binding	Calcium binding protein	EF;S_100
5174663	NP_005971.1	S100P	protein S100-P	13.684	1	Cytoplasm	Cell communication;Signal transduction	Calcium ion binding	Calcium binding protein	EF
315075333	NP_006503.2	SAA4	serum amyloid A-4 protein precursor	8.462	1	Extracellular	Transport	Transporter activity	Transport/cargo protein	SAA;SP
116008178	NP_000532.2	SAG	S-arrestin	24.198	5	Cytoplasm	Cell communication;Signal transduction	Receptor signaling complex scaffold activity	Adapter molecule	-
68160947	NP_003460.2	SCG2	secretogranin-2 precursor	31.28	15	Golgi apparatus	Protein metabolism;Inflammatory response;Anti-apoptosis;Cell proliferation	Molecular function unknown;Protein binding;Cytokine activity	Secreted polypeptide	SP;CC
19557645	NP_037375.2	SCG3	secretogranin-3 isoform 1 precursor	29.274	13	Secretory granule	Protein metabolism	Molecular function unknown	Secreted polypeptide	SP
4506917	NP_003011.1	SCG5	neuroendocrine protein 7B2 isoform 2 precursor	19.905	3	Extracellular	Protein metabolism	Chaperone activity	Chaperone	SP
4506815	NP_001029.1	SCNN1A	amiloride-sensitive sodium channel subunit alpha isoform 1	1.196	1	Plasma membrane	Transport	Intracellular ligand-gated ion channel activity	Intracellular ligand gated channel	TM
38201675	NP_002990.2	SDC4	syndecan-4 precursor	7.071	1	Plasma membrane	Cell communication;Signal transduction	Receptor activity	Cell surface receptor	SP;TM;Band 4.1
7706573	NP_057631.1	SDF4	45 kDa calcium-binding protein isoform 1 precursor	6.034	1	Golgi lumen	Cell communication;Signal transduction	Calcium ion binding	Calcium binding protein	EF;SP
18699732	NP_057260.2	SDF4	45 kDa calcium-binding protein isoform 2 precursor	17.403	5	Golgi lumen	Cell communication;Signal transduction	Calcium ion binding	Calcium binding protein	EF;SP
119220552	NP_689957.3	SDK1	protein sidekick-1 isoform 1	0.859	1	Plasma membrane	Cell growth and/or maintenance	Cell adhesion molecule activity	Adhesion molecule	IGC2;FN3;TM;IG
385137128	NP_001245217.1	SELENBP1	selenium-binding protein 1 isoform 2	7.317	2	Cytoplasm	Protein metabolism	Molecular function unknown;Binding;Protein binding	Unclassified	-
262206315	NP_000646.2	SELL	L-selectin precursor	2.857	1	Plasma membrane	Cell communication;Signal transduction	Cell adhesion molecule activity	Adhesion molecule	LECTIN_C;EGF;SUSHI;TM
5174673	NP_006071.1	SEMA3A	semaphorin-3A precursor	6.096	3	Extracellular	Cell communication;Signal transduction	Receptor binding	Ligand	SP;SEMA;PSI;IG
54607089	NP_001005914.1	SEMA3B	semaphorin-3B isoform 2 precursor	1.738	1	Extracellular	Cell communication;Signal transduction;Apoptosis	Molecular function unknown	Secreted polypeptide;Unclassified	SEMA;IG;TM;PSI
188497703	NP_004177.3	SEMA3F	semaphorin-3F precursor	12.357	7	Extracellular	Cell communication;Signal transduction	Receptor binding	Ligand	SP;SEMA;PSI;IG
39777608	NP_064595.2	SEMA4B	semaphorin-4B precursor	1.673	1	Plasma membrane	Biological_process unknown	Molecular function unknown	Integral membrane protein	SP;SEMA;PSI;TM
11991660	NP_065847.1	SEMA6A	semaphorin-6A precursor	1.748	2	Plasma membrane	Cell communication;Signal transduction	Protein binding	Integral membrane protein	SP;SEMA;PSI;TM
24234732	NP_079242.2	SEMA6D	semaphorin-6D isoform 6 precursor	2.941	1	Plasma membrane	Cell communication;Signal transduction	Receptor binding	Membrane bound ligand	SP;SEMA;PSI;35EXO;TM
225637524	NP_001139502.1	SEMA7A	semaphorin-7A isoform 3	3.393	1	Plasma membrane	Immune response	Molecular function unknown;Protein binding	Unclassified	SP;SEMA;PSI;IG
4504237	NP_003603.1	SEMA7A	semaphorin-7A isoform 1 preproprotein	31.081	17	Plasma membrane	Immune response	Molecular function unknown;Protein binding	Unclassified	SP;SEMA;PSI;IG
21361499	NP_056485.2	SENP3	sentrin-specific protease 3	1.916	1	Nucleolus	Protein metabolism	Peptidase activity	Protease	CC
156105701	NP_056386.2	SENP6	sentrin-specific protease 6 isoform 1	1.169	1	Cytoplasm	Protein metabolism	Ubiquitin-specific protease activity	Ubiquitin proteasome system protein	-
42741648	NP_004252.2	SEP15	15 kDa selenoprotein isoform 1 precursor	17.576	2	-	-	-	-	-
62530391	NP_005401.3	SEPP1	selenoprotein P isoform 1 precursor	8.136	3	Extracellular	Metabolism;Energy pathways	Peroxidase activity	Enzyme: Peroxidase	SP
50363217	NP_000286.3	SERPINA1	alpha-1-antitrypsin precursor	85.885	96	Extracellular	Protein metabolism	Protease inhibitor activity	Protease inhibitor	SP;SERPIN
7705879	NP_057270.1	SERPINA10	protein Z-dependent protease inhibitor precursor	2.477	1	Extracellular	Protein metabolism	Protease inhibitor activity	Protease inhibitor	SP;SERPIN
50659080	NP_001076.2	SERPINA3	alpha-1-antichymotrypsin precursor	68.322	51	Extracellular	Protein metabolism	Protease inhibitor activity	Protease inhibitor	SERPIN;SP
21361302	NP_006206.2	SERPINA4	kallistatin precursor	36.066	12	Extracellular	Protein metabolism	Protease inhibitor activity	Protease inhibitor	SERPIN;SP
194018472	NP_000615.3	SERPINA5	plasma serine protease inhibitor preproprotein	30.788	11	Extracellular	Protein metabolism	Protease inhibitor activity	Protease inhibitor	SP;SERPIN
73858564	NP_001747.2	SERPINA6	corticosteroid-binding globulin precursor	37.284	10	Extracellular	Transport	Transporter activity	Transport/cargo protein	SP;SERPIN
205277441	NP_000345.2	SERPINA7	thyroxine-binding globulin precursor	38.072	12	Extracellular	Protein metabolism	Protease inhibitor activity	Protease inhibitor	SERPIN;SP
13489087	NP_109591.1	SERPINB1	leukocyte elastase inhibitor	29.815	8	Cytoplasm	Protein metabolism	Protease inhibitor activity	Protease inhibitor	SERPIN
156071456	NP_536723.2	SERPINB11	serpin B11	5.867	1	-	Protein metabolism	Protease inhibitor activity	Protease inhibitor	SERPIN
5902072	NP_008850.1	SERPINB3	serpin B3	3.59	1	Cytoplasm	Protein metabolism	Protease inhibitor activity	Protease inhibitor	SERPIN
425876770	NP_001258753.1	SERPINB6	serpin B6 isoform a	42.819	12	Cytoplasm	Protein metabolism	Protease inhibitor activity	Protease inhibitor	SERPIN
4502261	NP_000479.1	SERPINC1	antithrombin-III precursor	69.828	45	Extracellular	Protein metabolism	Protease inhibitor activity	Protease inhibitor	SERPIN;SP
73858566	NP_000176.2	SERPIND1	heparin cofactor 2 precursor	21.844	11	Extracellular	Protein metabolism	Protease inhibitor activity	Protease inhibitor	SERPIN;SP
10835159	NP_000593.1	SERPINE1	plasminogen activator inhibitor 1 precursor	2.239	1	Extracellular;Nucleus	Protein metabolism	Protease inhibitor activity	Protease inhibitor	SERPIN;SP
211904152	NP_001130000.1	SERPINE2	glia-derived nexin isoform b precursor	2.771	1	Extracellular	Protein metabolism	Protease inhibitor activity	Protease inhibitor	SERPIN;SP
157674356	NP_001094790.1	SERPINE3	serpin E3 precursor	13.679	6	Secreted	Proteolysis and peptidolysis;Regulation of enzyme activity	Protease inhibitor activity	Secreted polypeptide	SP;SERPIN
39725934	NP_002606.3	SERPINF1	pigment epithelium-derived factor precursor	81.34	80	Extracellular	Cell communication;Signal transduction	Serine-type peptidase activity	Serine protease	SP;SERPIN
115583663	NP_000925.2	SERPINF2	alpha-2-antiplasmin isoform a precursor	44.603	21	Extracellular	Protein metabolism	Protease inhibitor activity	Protease inhibitor	SP;SERPIN
73858568	NP_000053.2	SERPING1	plasma protease C1 inhibitor precursor	42.4	24	Extracellular matrix	Protein metabolism	Protease inhibitor activity	Protease inhibitor	SERPIN;SP
170295807	NP_001116224.1	SERPINI1	neuroserpin precursor	35.61	16	Cytoplasmic vesicle	Protein metabolism	Protease inhibitor activity	Protease inhibitor	SERPIN;SP
113722133	NP_055861.3	SETX	probable helicase senataxin	0.56	1	-	Regulation of nucleobase, nucleoside, nucleotide and nucleic acid metabolism	Molecular function unknown	DNA helicase	CC
148839280	NP_849191.3	SEZ6	seizure protein 6 homolog isoform 1 precursor	4.728	3	Integral to membrane	Biological_process unknown;Neurogenesis	Molecular function unknown	Integral membrane protein	SUSHI;CUB;TM;SP
148839346	NP_001092105.1	SEZ6	seizure protein 6 homolog isoform 2 precursor	15.811	11	Integral to membrane	Biological_process unknown;Neurogenesis	Molecular function unknown	Integral membrane protein	SUSHI;CUB;TM;SP
296179444	NP_001171706.1	SEZ6L	seizure 6-like protein isoform 6 precursor	2.954	3	Plasma membrane	Cell communication;Signal transduction	Molecular function unknown;Signal transducer activity	Integral membrane protein	SP;CUB;SUSHI;TM
166235136	NP_963869.2	SEZ6L2	seizure 6-like protein 2 isoform 2 precursor	1.648	1	Plasma membrane	Neurogenesis	Molecular function unknown	Integral membrane protein	SP;CUB;SUSHI;TM
166235140	NP_001107572.1	SEZ6L2	seizure 6-like protein 2 isoform 4 precursor	10.754	5	Plasma membrane	Neurogenesis	Molecular function unknown	Integral membrane protein	SP;CUB;SUSHI;TM
48475052	NP_003004.1	SFRP2	secreted frizzled-related protein 2 precursor	24.746	7	Extracellular	Cell communication;Signal transduction	Molecular function unknown;Protein binding;Receptor agonist activity;Receptor activity	Secreted polypeptide	SP;FZ;C345C
120587025	NP_057232.2	SHANK1	SH3 and multiple ankyrin repeat domains protein 1	0.925	1	Cytoplasm	Cell growth and/or maintenance	Structural molecule activity	Structural protein	ANK;SH3;PDZ;SAM
226371613	NP_001139753.1	SHBG	sex hormone-binding globulin isoform 4 precursor	33.449	6	Extracellular	Transport	Transporter activity	Transport/cargo protein	LAMG;SP
224586793	NP_058544.3	SHC3	SHC-transforming protein 3	3.03	1	Cytoplasm	Cell communication;Signal transduction	Receptor signaling complex scaffold activity	Adapter molecule	PTB;SH2
22547186	NP_004160.3	SHMT1	serine hydroxymethyltransferase, cytosolic isoform 1	2.692	1	Cytoplasm	Metabolism;Energy pathways	Methyltransferase activity;RNA binding	Enzyme: Methyltransferase;RNA binding protein	-
56550033	NP_060600.2	SHQ1	protein SHQ1 homolog	3.986	1	-	Biological_process unknown	Molecular function unknown	Unclassified	CC
321267600	NP_001186851.1	SIAE	sialate O-acetylesterase isoform 2	10.451	3	Cytoplasm	Metabolism;Energy pathways	Hydrolase activity	Enzyme: Esterase	-
149588928	NP_065897.1	SLAIN2	SLAIN motif-containing protein 2	3.27	1	-	Biological_process unknown	Molecular function unknown	Unclassified	CC
5031955	NP_005826.1	SLC17A2	sodium-dependent phosphate transport protein 3	2.294	1	Plasma membrane	Transport	Auxiliary transport protein activity	Membrane transport protein	TM
259155317	NP_001158890.1	SLC25A11	mitochondrial 2-oxoglutarate/malate carrier protein isoform 3	6.084	1	Mitochondrion	Transport	Auxiliary transport protein activity	Membrane transport protein	TM
27544933	NP_689920.1	SLC25A16	graves disease carrier protein	6.627	1	Mitochondrion	Transport	Auxiliary transport protein activity	Membrane transport protein	-
13899342	NP_113669.1	SLC25A18	mitochondrial glutamate carrier 2	6.984	1	Mitochondrion	Transport	Auxiliary transport protein activity	Membrane transport protein	TM
55749577	NP_001142.2	SLC25A4	ADP/ATP translocase 1	3.02	1	Mitochondrion	Transport	Transporter activity	Transport/cargo protein	TM
68226420	NP_001020109.1	SLC2A11	solute carrier family 2, facilitated glucose transporter member 11 isoform c	3.427	1	Plasma membrane	Transport	Auxiliary transport protein activity	Membrane transport protein	TM
83921602	NP_001033073.1	SLC38A10	putative sodium-coupled neutral amino acid transporter 10 isoform a	4.915	3	Integral to membrane	Ion transport	Ion transporter activity	Integral membrane protein	TM;SP;CC
187936949	NP_001120729.1	SLC39A10	zinc transporter ZIP10 precursor	0.963	1	Plasma membrane	Transport	Auxiliary transport protein activity	Membrane transport protein	TM
61744483	NP_001013269.1	SLC3A2	4F2 cell-surface antigen heavy chain isoform f	5.104	2	Plasma membrane	Transport	Auxiliary transport protein activity	Membrane transport protein	TM;AMY
314122220	NP_001186621.1	SLC4A2	anion exchange protein 2 isoform 1	0.886	1	Plasma membrane	Transport	Auxiliary transport protein activity	Membrane transport protein	TM
269914183	NP_849190.2	SLC51B	organic solute transporter subunit beta	22.656	1	-	-	-	-	-
63252863	NP_115820.2	SLX4	structure-specific endonuclease subunit SLX4	0.709	1	Nucleus	Biological_process unknown	Molecular function unknown	Unclassified	BTB;CC;SAP
61102723	NP_001009608.1	SLX4IP	protein SLX4IP	4.167	1	-	-	-	-	-
24307911	NP_006705.1	SMPDL3A	acid sphingomyelinase-like phosphodiesterase 3a precursor	3.753	1	Zymogen granule	Metabolism;Energy pathways	Catalytic activity	Enzyme: Phosphohydrolase	SP
122937283	NP_001073906.1	SNED1	sushi, nidogen and EGF-like domain-containing protein 1 precursor	1.699	1	Secreted	Biological_process unknown;Cell-matrix adhesion	Molecular function unknown;Calcium ion binding	Secreted polypeptide	SP;NIDO;EGF;EGFCA;FOLN;EGFL;SUSHI;FN3
17864088	NP_055947.1	SNX13	sorting nexin-13	1.463	1	Endosome	Transport	Transporter activity	Transport/cargo protein	TM;CC;RGS;PX
24797145	NP_722523.1	SNX14	sorting nexin-14 isoform a	1.374	1	Endoplasmic reticulum	Transport	Transporter activity	Transport/cargo protein	TM;PX
343780938	NP_115543.3	SNX29	sorting nexin-29	0.738	1	Integral to membrane	Cell communication;Signal transduction	Molecular function unknown	Unclassified	SP;TM;CC;PX
4507149	NP_000445.1	SOD1	superoxide dismutase [Cu-Zn]	60.39	5	Cytoplasm	Metabolism;Energy pathways	Superoxide dismutase activity	Enzyme: Superoxide dismutase	-
67782305	NP_000627.2	SOD2	superoxide dismutase [Mn], mitochondrial isoform A precursor	22.523	4	Mitochondrion	Cell proliferation;Anti-apoptosis;Cell growth and/or maintenance	Superoxide dismutase activity	Enzyme: Superoxide dismutase	-
118582275	NP_003093.2	SOD3	extracellular superoxide dismutase [Cu-Zn] precursor	45	10	Extracellular	Metabolism;Energy pathways	Superoxide dismutase activity	Enzyme: Superoxide dismutase	SP
61743975	NP_001013049.1	SORCS1	VPS10 domain-containing receptor SorCS1 isoform b precursor	1.836	2	Plasma membrane	Cell communication;Signal transduction	Transmembrane receptor activity	Cell surface receptor	SP;PKD;TM
330864757	NP_001193499.1	SORCS1	VPS10 domain-containing receptor SorCS1 isoform d precursor	1.858	2	Plasma membrane	Cell communication;Signal transduction	Transmembrane receptor activity	Cell surface receptor	SP;PKD;TM
156627571	NP_003095.2	SORD	sorbitol dehydrogenase	36.415	8	Plasma membrane	Metabolism;Energy pathways	Catalytic activity	Enzyme: Dehydrogenase	-
17149834	NP_002950.3	SORT1	sortilin isoform 1 preproprotein	1.564	1	Golgi apparatus;Endosome;Endoplasmic reticulum;Plasma membrane	Cell communication;Signal transduction	Receptor activity	Cell surface receptor	SP;TM
28195386	NP_003097.1	SOX2	transcription factor SOX-2	9.148	1	Nucleus	Regulation of nucleobase, nucleoside, nucleotide and nucleic acid metabolism	Transcription factor activity	Transcription factor	HMG
4507171	NP_003109.1	SPARC	SPARC precursor	31.023	8	Extracellular	Cell growth and/or maintenance	Extracellular matrix structural constituent	Secreted polypeptide	SP;FOLN;KAZAL
190341024	NP_004675.3	SPARCL1	SPARC-like protein 1 precursor	38.855	19	Extracellular	Cell communication;Signal transduction	Calcium ion binding	Secreted polypeptide	SP;CC;FOLN;KAZAL;EF
4759164	NP_004589.1	SPOCK1	testican-1 precursor	42.825	14	Extracellular	Cell communication;Signal transduction	Extracellular matrix structural constituent	Extracellular matrix protein	SP;KAZAL
350276158	NP_001231879.1	SPOCK2	testican-2 isoform 2 precursor	18.16	7	Extracellular	Cell growth and/or maintenance	Extracellular matrix structural constituent	Extracellular matrix protein	SP;KAZAL
324072875	NP_001191287.1	SPOCK3	testican-3 isoform 9 precursor	13.738	3	Extracellular	Cell growth and/or maintenance	Extracellular matrix structural constituent	Extracellular matrix protein	SP;KAZAL;THYRO
110347423	NP_006099.2	SPON1	spondin-1 precursor	38.786	26	Extracellular	Cell growth and/or maintenance	Extracellular matrix structural constituent	Extracellular matrix protein	SP;TSP1
91206462	NP_001035147.1	SPP1	osteopontin isoform OPN-a precursor	28.981	10	Extracellular	Cell growth and/or maintenance	Cell adhesion molecule activity	Adhesion molecule	SP
91598939	NP_001035149.1	SPP1	osteopontin isoform OPN-c precursor	19.164	3	Extracellular	Cell growth and/or maintenance	Cell adhesion molecule activity	Adhesion molecule	SP
4759166	NP_000573.1	SPP1	osteopontin isoform OPN-b precursor	8.667	2	Extracellular	Cell growth and/or maintenance	Cell adhesion molecule activity	Adhesion molecule	SP
194595509	NP_001123910.1	SPTAN1	spectrin alpha chain, non-erythrocytic 1 isoform 1	19.257	31	Cytoplasm	Cell growth and/or maintenance	Structural constituent of cytoskeleton	Cytoskeletal protein;Structural protein	SPECTRIN;CC
67782319	NP_000338.3	SPTB	spectrin beta chain, erythrocytic isoform b	0.515	1	Plasma membrane	Cell growth and/or maintenance	Structural molecule activity	Structural protein	CH;SPECTRIN;CC;PH
112382250	NP_003119.2	SPTBN1	spectrin beta chain, non-erythrocytic 1 isoform 1	16.032	22	Cytoskeleton	Cell growth and/or maintenance	Structural constituent of cytoskeleton	Cytoskeletal protein	SPECTRIN;CC;PH;CH
33188447	NP_872633.1	SRPK2	SRSF protein kinase 2 isoform b precursor	2.762	1	Nucleus	Regulation of gene expression, epigenetic	Protein serine/threonine kinase activity	Serine/threonine kinase	CC;S_T_Y_Kinase
16933561	NP_005077.2	SSPN	sarcospan isoform 1	7.407	1	Golgi apparatus	Cell communication;Signal transduction	Protein binding	Integral membrane protein	TM
13569938	NP_112227.1	ST6GALNAC5	alpha-N-acetylgalactosaminide alpha-2,6-sialyltransferase 5	7.143	2	Golgi membrane	Metabolism;Energy pathways	Sialyltransferase activity	Enzyme: Sialyltransferase	TM
4507261	NP_003145.1	STATH	statherin isoform a precursor	54.839	44	Extracellular	Cell growth and/or maintenance	Structural molecule activity	Structural protein;Calcium binding protein	SP
4507267	NP_003705.1	STC2	stanniocalcin-2 precursor	3.974	1	Extracellular	Cell communication;Signal transduction	Hormone activity	Peptide hormone	SP
5803181	NP_006810.1	STIP1	stress-induced-phosphoprotein 1	4.972	2	Nucleus	Cell communication;Signal transduction	Receptor signaling complex scaffold activity	Adapter molecule	TPR;STI1;NLS
14602443	NP_113602.2	STK31	serine/threonine-protein kinase 31 isoform a	1.963	1	-	Cell communication;Signal transduction	Protein serine/threonine kinase activity	Serine/threonine kinase	TUDOR;CC;S_T_Y_Kinase
240255478	NP_940998.2	SULF2	extracellular sulfatase Sulf-2 isoform b precursor	1.499	1	Extracellular	Metabolism;Energy pathways	Catalytic activity	Enzyme: Sulphatase	SP;CC;SULF
226342955	NP_001139733.1	SYT14	synaptotagmin-14 isoform 1	1.777	1	Plasma membrane	Transport	Auxiliary transport protein activity	Membrane transport protein	TM;C2
335353804	NP_056099.3	SZT2	protein SZT2	0.148	1	-	Biological_process unknown	Molecular function unknown	Unclassified	-
7019577	NP_037383.1	TAC3	tachykinin-3 isoform 1 preproprotein	18.182	1	Extracellular	Vasodilation	Molecular function unknown;Receptor binding	Ligand;Secreted polypeptide	SP
68509270	NP_001479.3	TADA2A	transcriptional adapter 2-alpha isoform a	4.515	1	Nucleus	Regulation of nucleobase, nucleoside, nucleotide and nucleic acid metabolism	Transcription regulator activity	Transcription regulatory protein	ZnF_ZZ;SANT
156523268	NP_689506.2	TADA2B	transcriptional adapter 2-beta	3.333	1	-	Transcription	DNA binding	Transcription regulatory protein	ZnF_ZZ;SANT
315139026	NP_079418.1	TAOK1	serine/threonine-protein kinase TAO1 isoform 2	1.758	1	Nucleus	Cell communication;Signal transduction	Protein serine/threonine kinase activity	Serine/threonine kinase	S_T_kinase;CC
110825988	NP_005637.3	TARBP1	probable methyltransferase TARBP1	0.432	1	Nucleus	Regulation of nucleobase, nucleoside, nucleotide and nucleic acid metabolism	RNA binding	RNA binding protein	-
4759212	NP_004598.1	TBCA	tubulin-specific chaperone A	13.889	1	Cytoskeleton	Protein metabolism	Chaperone activity	Chaperone	CC
5032161	NP_005639.1	TCEB1	transcription elongation factor B polypeptide 1 isoform a	8.036	1	Nucleus	Regulation of nucleobase, nucleoside, nucleotide and nucleic acid metabolism	Transcription regulator activity	Transcription regulatory protein	SKP1
31652242	NP_852469.1	TCF20	transcription factor 20 isoform 2	0.774	1	Nucleus	Regulation of nucleobase, nucleoside, nucleotide and nucleic acid metabolism	Transcription factor activity	Transcription factor	NLS;PHD
296080704	NP_001171655.1	TCN2	transcobalamin-2 isoform 2 precursor	1.75	1	Extracellular	Transport	Transporter activity	Transport/cargo protein	SP
57863257	NP_110379.2	TCP1	T-complex protein 1 subunit alpha isoform a	3.597	2	Cytoplasm	Protein metabolism	Chaperone activity	Chaperone	-
112293287	NP_055105.2	TDRD7	tudor domain-containing protein 7	1.366	1	Mitochondrion	Cell communication;Signal transduction	Receptor signaling complex scaffold activity	Adapter molecule	TUDOR
134053959	NP_078959.3	TEFM	transcription elongation factor, mitochondrial	3.889	1	-	-	-	-	-
4557871	NP_001054.1	TF	serotransferrin precursor	92.693	192	Extracellular	Transport	Transporter activity	Transport/cargo protein	SP;TR_FER
189458817	NP_003225.2	TFRC	transferrin receptor protein 1	1.316	1	Plasma membrane	Transport	Auxiliary transport protein activity	Membrane transport protein	TM
4507463	NP_003229.1	TGFB2	transforming growth factor beta-2 isoform 2 precursor	5.797	2	Extracellular	Cell communication;Signal transduction	Growth factor activity	Growth factor	TGFB;SP;TM
4507467	NP_000349.1	TGFBI	transforming growth factor-beta-induced protein ig-h3 precursor	19.766	12	Extracellular	Cell communication;Signal transduction	Receptor binding	Ligand	SP
40317626	NP_003237.2	THBS1	thrombospondin-1 precursor	1.026	1	Extracellular	Cell growth and/or maintenance	Extracellular matrix structural constituent	Extracellular matrix protein	TSPN;VWC;TSP1;EGFCA;EGF;SP;CC
31543806	NP_003239.2	THBS4	thrombospondin-4 precursor	4.37	3	Extracellular	Cell growth and/or maintenance	Extracellular matrix structural constituent	Extracellular matrix protein	TSPN;EGFL;EGFCA;SP;TSP3
150170672	NP_056019.1	THSD7A	thrombospondin type-1 domain-containing protein 7A precursor	0.966	1	Integral to membrane	Cell-cell signaling;Cytoskeleton organization and biogenesis	Molecular function unknown	Integral membrane protein	TSP1;TM
19923362	NP_006279.2	THY1	thy-1 membrane glycoprotein preproprotein	9.317	1	Plasma membrane	Immune response	Molecular function unknown;Protein binding	Unclassified;Integral membrane protein	IG;SP
4507509	NP_003245.1	TIMP1	metalloproteinase inhibitor 1 precursor	67.15	11	Extracellular	Cell growth and/or maintenance	Extracellular matrix structural constituent	Extracellular matrix protein	C345C;SP
4507511	NP_003246.1	TIMP2	metalloproteinase inhibitor 2 precursor	25.909	4	Extracellular	Cell growth and/or maintenance	Extracellular matrix structural constituent	Extracellular matrix protein	SP;C345C
440309859	NP_001258979.1	TK2	thymidine kinase 2, mitochondrial isoform 7 precursor	4.167	1	Mitochondrion	Regulation of nucleobase, nucleoside, nucleotide and nucleic acid metabolism	Phosphorylase activity	Enzyme: Phosphorylase	-
4507521	NP_001055.1	TKT	transketolase isoform 1	18.941	9	Cytoplasm	Metabolism;Energy pathways	Transferase activity, transferring aldehyde or ketonic groups	Enzyme: Transketolase	-
223029410	NP_006280.3	TLN1	talin-1	0.197	1	Extracellular	Cell growth and/or maintenance	Cytoskeletal protein binding	Cytoskeletal associated protein	B41;CC
190194386	NP_064508.3	TM9SF3	transmembrane 9 superfamily member 3 precursor	1.698	1	Plasma membrane	Transport	Auxiliary transport protein activity	Membrane transport protein	SP;TM
30089937	NP_821174.1	TMEM132A	transmembrane protein 132A isoform b precursor	8.993	6	Endoplasmic reticulum	Biological_process unknown;Development	Molecular function unknown;Protein binding	Unclassified;Integral membrane protein	CC;TM
8923394	NP_060284.1	TMEM161A	transmembrane protein 161A isoform 1 precursor	1.879	1	Plasma membrane	Biological_process unknown	Molecular function unknown	Unclassified	TM;SP
154240704	NP_001093859.1	TMEM192	transmembrane protein 192	7.38	1	Integral to membrane	Biological_process unknown	Molecular function unknown	Integral membrane protein	TM
270288733	NP_055513.2	TMEM63A	transmembrane protein 63A	1.487	1	Integral to membrane	Biological_process unknown	Molecular function unknown	Integral membrane protein	TM;RRM
95007020	NP_001035703.1	TMEM70	transmembrane protein 70, mitochondrial isoform b	21.495	1	Mitochondrion	Biological_process unknown;Mitochondrial transport	Molecular function unknown	Unclassified;Integral membrane protein	TM
10863895	NP_066926.1	TMSB10	thymosin beta-10	31.818	1	Cytoplasm	Cell growth and/or maintenance	Cytoskeletal protein binding	Cytoskeletal associated protein	-
11056061	NP_066932.1	TMSB4X	thymosin beta-4	31.818	2	Cytoplasm	Cell growth and/or maintenance	Cytoskeletal protein binding	Cytoskeletal associated protein	-
153946395	NP_002151.2	TNC	tenascin precursor	2.499	3	Extracellular	Cell communication;Signal transduction	Cell adhesion molecule activity	Adhesion molecule	EGF;FN3;FBG;RGD;SP
26051243	NP_009046.2	TNFAIP6	tumor necrosis factor-inducible gene 6 protein precursor	8.664	1	Extracellular	Cell growth and/or maintenance	Extracellular matrix structural constituent	Extracellular matrix protein	SP;LINK;CUB
157384973	NP_003276.3	TNR	tenascin-R precursor	4.786	5	Extracellular	Cell growth and/or maintenance	Extracellular matrix structural constituent	Extracellular matrix protein	EGF;FN3;FBG;SP;CC
241982729	NP_001155973.1	TNRC6B	trinucleotide repeat-containing gene 6B protein isoform 1	0.491	1	-	Biological_process unknown	Molecular function unknown	Unclassified	CC;RRM
188528648	NP_061978.6	TNXB	tenascin-X isoform 1 precursor	1.438	3	Extracellular	Cell growth and/or maintenance	Extracellular matrix structural constituent	Extracellular matrix protein	FN3;FBG;SP;CC
7706739	NP_057356.1	TOB2	protein Tob2	7.267	1	Nucleus	Cell communication;Signal transduction	Molecular function unknown	Cell cycle control protein	-
22538444	NP_004872.2	TP53I3	quinone oxidoreductase PIG3 isoform 1	34.036	9	Cytoplasm	Cell communication;Signal transduction	Oxidoreductase activity	Cell cycle control protein	-
4507645	NP_000356.1	TPI1	triosephosphate isomerase isoform 1	78.715	15	Cytoplasm	Metabolism;Energy pathways	Isomerase activity	Enzyme: Isomerase	-
24119203	NP_705935.1	TPM3	tropomyosin alpha-3 chain isoform 2	4.032	1	Cytoplasm	Cell growth and/or maintenance	Cytoskeletal protein binding	Cytoskeletal associated protein;Structural protein	CC
499137520	NP_001265119.1	TPM3	tropomyosin alpha-3 chain isoform 8	4.846	1	Cytoplasm	Cell growth and/or maintenance	Cytoskeletal protein binding	Cytoskeletal associated protein;Structural protein	CC
28558990	NP_783653.1	TPO	thyroid peroxidase isoform e precursor	1.974	1	Plasma membrane	Metabolism;Energy pathways	Peroxidase activity	Enzyme: Peroxidase	SUSHI;EGFCA;TM;SP
5729770	NP_000382.3	TPP1	tripeptidyl-peptidase 1 preproprotein	46.004	16	Lysosome	Protein metabolism	Serine-type peptidase activity	Serine protease	SP
114155142	NP_003283.2	TPR	nucleoprotein TPR	0.55	1	Cytoplasm;Nucleus	Regulation of nucleobase, nucleoside, nucleotide and nucleic acid metabolism	Molecular function unknown	Unclassified	CC
440309857	NP_001258978.1	TRAP1	heat shock protein 75 kDa, mitochondrial isoform 2	2.151	1	Mitochondrion	Protein metabolism	Heat shock protein activity	Heat shock protein	-
6005920	NP_009048.1	TRH	thyrotropin releasing hormone preproprotein	9.917	2	Extracellular	Cell communication;Signal transduction	Peptide hormone	Peptide hormone	SP
88501738	NP_001034230.1	TRIOBP	TRIO and F-actin-binding protein isoform 6	0.719	1	-	Cell growth and/or maintenance	Cytoskeletal protein binding	Cytoskeletal associated protein	PH;CC
384229064	NP_001244923.1	TRMT2A	tRNA (uracil-5-)-methyltransferase homolog A isoform b	1.068	1	-	Biological_process unknown	Molecular function unknown	Unclassified	RRM
123173772	NP_689520.2	TRMT61A	tRNA (adenine(58)-N(1))-methyltransferase catalytic subunit TRMT61A	9.343	2	Nucleus	Regulation of nucleobase, nucleoside, nucleotide and nucleic acid metabolism	RNA methyltransferase activity	RNA methyltransferase	-
4507687	NP_003296.1	TRPC3	short transient receptor potential channel 3 isoform b	1.651	1	Plasma membrane	Transport	Ion channel activity	Ion channel	ANK;TM
4759270	NP_004613.1	TSN	translin isoform 1	5.263	1	Nucleus	Regulation of nucleobase, nucleoside, nucleotide and nucleic acid metabolism	DNA binding	DNA binding protein	-
336455091	NP_001229601.1	TTC34	tetratricopeptide repeat protein 34	2.65	1	-	-	-	-	-
291045223	NP_003310.4	TTN	titin isoform N2-B	0.126	2	Cytoplasm	Transport;Muscle development;Muscle contraction	Structural molecule activity;Kinase activity	Structural protein;Enzyme: Phosphotransferase	FN3;IGC2;S_T_kinase;HINT;IG;CC;IGV;FN2;ERM
4507725	NP_000362.1	TTR	transthyretin precursor	83.673	73	Extracellular	Transport	Transporter activity	Transport/cargo protein	TRANSTHYR;SP
17986283	NP_006000.2	TUBA1A	tubulin alpha-1A chain isoform 1	7.982	2	Cytoplasm	Cell growth and/or maintenance	Structural constituent of cytoskeleton	Cytoskeletal protein	TUBULIN
393715095	NP_001257329.1	TUBA1A	tubulin alpha-1A chain isoform 2	6.49	2	Cytoplasm	Cell growth and/or maintenance	Structural constituent of cytoskeleton	Cytoskeletal protein	TUBULIN
57013276	NP_006073.2	TUBA1B	tubulin alpha-1B chain	5.987	2	Cytoplasm;Plasma membrane	Cell growth and/or maintenance	Structural molecule activity	Structural protein	-
14389309	NP_116093.1	TUBA1C	tubulin alpha-1C chain	5.568	2	Cytoplasm	Cell growth and/or maintenance	Structural constituent of cytoskeleton	Cytoskeletal protein	CC;TUBULIN
29788785	NP_821133.1	TUBB	tubulin beta chain	19.369	5	Cytoplasm;Plasma membrane;Microtubule	Cell growth and/or maintenance	Structural constituent of cytoskeleton	Cytoskeletal protein	TUBULIN;CC
13562114	NP_110400.1	TUBB1	tubulin beta-1 chain	4.656	1	Nucleolus	Cell growth and/or maintenance	Structural constituent of cytoskeleton	Cytoskeletal protein	CC;TUBULIN
5174735	NP_006079.1	TUBB4B	tubulin beta-4B chain	10.562	3	-	-	-	-	-
50592994	NP_003320.2	TXN	thioredoxin isoform 1	21.905	2	Cytoplasm	Metabolism;Energy pathways	Catalytic activity	Enzyme: Reductase	CAAX
349732256	NP_001231867.1	TXN	thioredoxin isoform 2	25.882	2	Cytoplasm	Metabolism;Energy pathways	Catalytic activity	Enzyme: Reductase	CAAX
4759274	NP_004777.1	TXNL1	thioredoxin-like protein 1	2.422	1	Cytoplasm	Metabolism;Energy pathways	Oxidoreductase activity	Enzyme: Oxidoreductase	-
23510340	NP_695012.1	UBA1	ubiquitin-like modifier-activating enzyme 1	2.93	2	Nucleus	Proteolysis and peptidolysis	Ubiquitin-specific protease activity	Ubiquitin proteasome system protein	-
283945566	NP_001164675.1	UBAP1	ubiquitin-associated protein 1 isoform 1	0.996	1	-	Biological_process unknown	Molecular function unknown	Unclassified	CC
11024714	NP_061828.1	UBB	polyubiquitin-B precursor	60.262	5	Nucleus	Protein metabolism	Ubiquitin-specific protease activity	Ubiquitin proteasome system protein	UBQ
4507793	NP_003339.1	UBE2N	ubiquitin-conjugating enzyme E2 N	3.289	1	Nucleus	Protein metabolism	Ubiquitin-specific protease activity	Ubiquitin proteasome system protein	UBC
192449449	NP_071349.3	UBE2O	ubiquitin-conjugating enzyme E2 O	0.464	1	Cytoplasm	Protein metabolism	Ubiquitin-specific protease activity	Ubiquitin proteasome system protein	CC;UBC
40806164	NP_068823.2	UBE2V1	ubiquitin-conjugating enzyme E2 variant 1 isoform a	5.294	1	Nucleus	Cell differentiation	Transcription factor activity	Ubiquitin proteasome system protein	UBC
28372497	NP_777576.1	UBR1	E3 ubiquitin-protein ligase UBR1	0.743	1	-	Protein metabolism	Ubiquitin-specific protease activity	Ubiquitin proteasome system protein	-
149944496	NP_056377.1	UBXN7	UBX domain-containing protein 7	2.863	1	-	Biological_process unknown	Molecular function unknown	Unclassified	UBA;UBX
21361091	NP_004172.2	UCHL1	ubiquitin carboxyl-terminal hydrolase isozyme L1	49.776	9	Cytoplasm	Protein metabolism	Ubiquitin-specific protease activity	Ubiquitin proteasome system protein	-
13899253	NP_113620.1	UCK1	uridine-cytidine kinase 1 isoform a	3.971	1	-	Metabolism;Energy pathways	Phosphorylase activity	Enzyme: Phosphorylase	AAA
48255968	NP_001001521.1	UGP2	UTP--glucose-1-phosphate uridylyltransferase isoform b	3.622	1	Cytoplasm	Metabolism;Energy pathways	Nucleotidyltransferase activity	Enzyme: Nucleotidyltransferase	-
197209826	NP_115893.1	UNC80	protein unc-80 homolog isoform 1	0.552	1	Integral to membrane	Biological_process unknown;Ion transport	Molecular function unknown;Ion channel activity	Unclassified;Integral membrane protein	-
256818778	NP_872393.3	UNC80	protein unc-80 homolog isoform 2	0.495	1	Integral to membrane	Biological_process unknown;Ion transport	Molecular function unknown;Ion channel activity	Unclassified;Integral membrane protein	-
4507839	NP_003355.1	UPP1	uridine phosphorylase 1	2.258	1	Cytoplasm	Metabolism;Energy pathways;Pyrimidine salvage	Phosphorylase activity	Enzyme: Phosphorylase	-
41281885	NP_037519.2	UQCR10	cytochrome b-c1 complex subunit 9 isoform a	26.984	1	Mitochondrial membrane	Electron transport	Oxidoreductase activity	Enzyme: Oxidoreductase	TM
88702793	NP_612449.2	VASN	vasorin precursor	12.927	7	Plasma membrane	Cell communication;Signal transduction	Growth factor binding	Integral membrane protein	LRR;EGF;FN3;TM;SP
18379349	NP_006364.2	VAT1	synaptic vesicle membrane protein VAT-1 homolog	8.142	2	Cytoplasmic vesicle	Transport	Transporter activity	Transport/cargo protein	-
18201909	NP_542413.1	VCAM1	vascular cell adhesion protein 1 isoform b precursor	4.637	2	Plasma membrane	Cell communication;Signal transduction	Cell adhesion molecule activity	Adhesion molecule	Ig_LIKE;IGC2;TM;SP
21361116	NP_004376.2	VCAN	versican core protein isoform 1 precursor	1.207	4	Extracellular	Cell growth and/or maintenance	Extracellular matrix structural constituent	Extracellular matrix protein	IG;LINK;EGFL;EGFCA;LECTIN_C;SUSHI;SP;EGF
255918077	NP_001157569.1	VCAN	versican core protein isoform 3 precursor	7.223	14	Extracellular	Cell growth and/or maintenance	Extracellular matrix structural constituent	Extracellular matrix protein	IG;LINK;EGFL;EGFCA;LECTIN_C;SUSHI;SP;EGF
6005942	NP_009057.1	VCP	transitional endoplasmic reticulum ATPase	8.685	5	Cytoplasm;Nucleus;Nucleolus;Perinuclear region	Metabolism;Energy pathways	ATPase activity	ATPase	AAA
17136078	NP_003369.2	VGF	neurosecretory protein VGF precursor	41.951	19	Extracellular	Cell communication;Signal transduction	Growth factor activity	Growth factor	SP;CC
62414289	NP_003371.2	VIM	vimentin	49.142	21	Intermediate filament	Cell growth and/or maintenance	Structural constituent of cytoskeleton	Cytoskeletal protein	CC
20127607	NP_071350.2	VIPAS39	spermatogenesis-defective protein 39 homolog isoform 1	3.448	1	-	-	-	-	-
32698964	NP_872372.1	VMO1	vitelline membrane outer layer protein 1 homolog isoform 1 precursor	8.416	1	Extracellular	Biological_process unknown;Reproduction	Molecular function unknown	Unclassified;Secreted polypeptide	SP
54607141	NP_060626.2	VPS13D	vacuolar protein sorting-associated protein 13D isoform 2	0.229	1	Cytoplasm	Transport	Transporter activity	Transport/cargo protein	CC;UBA
17978519	NP_004887.2	VPS26A	vacuolar protein sorting-associated protein 26A isoform 1	3.976	1	Cytoplasm	Transport	Transporter activity	Transport/cargo protein	-
40254891	NP_061959.2	VSIG10	V-set and immunoglobulin domain-containing protein 10 precursor	3.889	1	Plasma membrane	Biological_process unknown	Molecular function unknown	Unclassified	TM;CC;IG;IGC2
296434251	NP_001171759.1	VSIG4	V-set and immunoglobulin domain-containing protein 4 isoform 4 precursor	8.1	2	Plasma membrane	Immune response	Receptor activity	Complement receptor	SP;TM;IGC2;IGV;IG
296434255	NP_001171760.1	VSIG4	V-set and immunoglobulin domain-containing protein 4 isoform 3 precursor	12.775	2	Plasma membrane	Immune response	Receptor activity	Complement receptor	SP;TM;IGC2;IGV;IG
148743776	NP_872352.2	VSTM2A	V-set and transmembrane domain-containing protein 2A precursor	18.22	2	Extracellular	Biological_process unknown	Molecular function unknown	Unclassified;Secreted polypeptide	IG;TM
226437599	NP_001139811.1	VSTM2B	V-set and transmembrane domain-containing protein 2B precursor	8.421	2	-	-	-	-	-
88853069	NP_000629.3	VTN	vitronectin precursor	46.444	19	Extracellular	Cell growth and/or maintenance	Extracellular matrix structural constituent	Extracellular matrix protein	SOM;HX;SP
40068485	NP_073745.2	VWA1	von Willebrand factor A domain-containing protein 1 isoform 1 precursor	3.596	1	Extracellular	Extracellular structure organization and biogenesis	Extracellular matrix structural constituent	Extracellular matrix protein	SP;VWA;FN3
9257257	NP_059830.1	WDR1	WD repeat-containing protein 1 isoform 1	5.941	2	Cytoplasm	Biological_process unknown	Molecular function unknown;Protein binding	Unclassified	WD40
18379353	NP_067020.2	WFDC1	WAP four-disulfide core domain protein 1 precursor	4.091	1	Extracellular	Cell communication;Signal transduction	Protease inhibitor activity	Protease inhibitor	SP;WAP
56699495	NP_006094.3	WFDC2	WAP four-disulfide core domain protein 2 precursor	25.806	2	Extracellular	Biological_process unknown;Proteolysis and peptidolysis;Reproduction	Molecular function unknown;Enzyme inhibitor activity	Secreted polypeptide	SP;WAP;TM
28212222	NP_783165.1	WFIKKN2	WAP, Kazal, immunoglobulin, Kunitz and NTR domain-containing protein 2 precursor	3.646	2	Extracellular	Protein metabolism	Protease inhibitor activity	Protease inhibitor	SP;WAP;KAZAL;IGC2;KUNITZ
111125011	NP_009122.2	WIF1	wnt inhibitory factor 1 precursor	49.604	26	Extracellular	Cell communication;Signal transduction	Receptor binding	Ligand	EGF;SP;WIF
32455273	NP_006639.3	WNK2	serine/threonine-protein kinase WNK2	0.586	1	Nucleus;Cytoplasm	Metabolism;Energy pathways	Protein serine/threonine kinase activity	Serine/threonine kinase	CC;S_T_kinase
156546890	NP_079225.5	WWC2	protein WWC2	0.923	1	-	Biological_process unknown	Molecular function unknown	Unclassified	C2
312433986	NP_001186073.1	XIRP2	xin actin-binding repeat-containing protein 2 isoform 4	0.15	1	Cell junction	Cytoskeletal anchoring	Cytoskeletal protein binding	Anchor protein;Unclassified	CC;LIM
11559925	NP_071381.1	XPNPEP3	probable Xaa-Pro aminopeptidase 3 isoform 1	1.381	1	-	Biological_process unknown	Molecular function unknown	Unclassified	-
28269693	NP_071449.1	XYLT1	xylosyltransferase 1 precursor	6.986	5	Extracellular	Metabolism;Energy pathways	Transferase activity	Enzyme: Transferase	SP
110611246	NP_071450.2	XYLT2	xylosyltransferase 2	1.965	1	Extracellular	Metabolism;Energy pathways	Transferase activity	Enzyme: Transferase	SP
49472828	NP_056203.2	YIPF3	protein YIPF3	2.857	1	Endoplasmic reticulum	Biological_process unknown	Molecular function unknown	Integral membrane protein	TM
21328448	NP_647539.1	YWHAB	14-3-3 protein beta/alpha	13.415	2	Cytoplasm	Signal transduction	Receptor signaling complex scaffold activity	Adapter molecule	CC
5803225	NP_006752.1	YWHAE	14-3-3 protein epsilon	50.196	11	Cytoplasm	Cell communication;Signal transduction	Receptor signaling complex scaffold activity	Adapter molecule	-
21464101	NP_036611.2	YWHAG	14-3-3 protein gamma	9.312	2	Cytoplasm	Cell communication;Signal transduction	Receptor signaling complex scaffold activity	Adapter molecule	-
4507951	NP_003396.1	YWHAH	14-3-3 protein eta	24.39	4	Cytoplasm	Cell communication;Signal transduction	Receptor signaling complex scaffold activity	Adapter molecule	-
5803227	NP_006817.1	YWHAQ	14-3-3 protein theta	5.714	1	Cytoplasm	Cell communication;Signal transduction	Receptor signaling complex scaffold activity	Adapter molecule	-
4507953	NP_003397.1	YWHAZ	14-3-3 protein zeta/delta	35.918	7	Cytoplasm	Regulation of cell cycle	Receptor signaling complex scaffold activity	Adapter molecule	CC
384367998	NP_001244937.1	ZCWPW1	zinc finger CW-type PWWP domain protein 1 isoform 2	5.153	2	Nucleus	Cell growth and/or maintenance	Molecular function unknown	Unclassified	CC;PWWP
34101286	NP_057191.2	ZFR	zinc finger RNA-binding protein	1.397	1	Nucleus	Regulation of nucleobase, nucleoside, nucleotide and nucleic acid metabolism	Transcription regulator activity	Transcription regulatory protein	ZNFC2
130492454	NP_055989.1	ZFR2	zinc finger RNA-binding protein 2 isoform 1	1.704	1	Cytoplasm	Biological_process unknown	Molecular function unknown;Nucleic acid binding;Binding	Unclassified;RNA binding protein	CC;DZF
113205089	NP_079048.3	ZMYM1	zinc finger MYM-type protein 1	1.226	1	Nucleus	Biological_process unknown	Molecular function unknown;Nucleic acid binding;Binding	Unclassified;DNA binding protein	TRASH
222831664	NP_009080.2	ZNF184	zinc finger protein 184	2.796	1	Nucleus	Regulation of nucleobase, nucleoside, nucleotide and nucleic acid metabolism	Transcription regulator activity	Transcription regulatory protein	KRAB;ZNFC2
226246537	NP_001139662.1	ZNF407	zinc finger protein 407 isoform 3	0.663	1	Nucleus	Regulation of nucleobase, nucleoside, nucleotide and nucleic acid metabolism	DNA binding	DNA binding protein	ZNFC2
150170667	NP_065864.2	ZNF471	zinc finger protein 471	2.875	1	Nucleus	Regulation of nucleobase, nucleoside, nucleotide and nucleic acid metabolism	DNA binding	DNA binding protein	KRAB;ZNFC2
333805600	NP_001201836.1	ZNF48	zinc finger protein 48 isoform 2	2.02	1	Nucleus	Regulation of nucleobase, nucleoside, nucleotide and nucleic acid metabolism	Molecular function unknown;DNA binding	Unclassified;DNA binding protein	ZNFC2
155029531	NP_001004309.2	ZNF774	zinc finger protein 774	2.07	1	Nucleus	Regulation of nucleobase, nucleoside, nucleotide and nucleic acid metabolism	DNA binding	DNA binding protein	ZNFC2
89111947	NP_009067.2	ZNF80	zinc finger protein 80	5.128	1	Nucleus	Regulation of nucleobase, nucleoside, nucleotide and nucleic acid metabolism	DNA binding	DNA binding protein	ZNFC2
28274709	NP_009087.1	ZXDA	zinc finger X-linked protein ZXDA	2.128	1	Nucleus	Regulation of nucleobase, nucleoside, nucleotide and nucleic acid metabolism	Transcription factor activity	Transcription factor	ZNFC2
