# Supplementary material for: Proteomic analysis of human vitreous humor
Source: Clin Proteomics. 2014 Jul 14;11(1):29. doi: 10.1186/1559-0275-11-29 (PMC4106660; doi:10.1186/1559-0275-11-29)
Supplement: Additional file 2: Table S2 — A list of all peptides identified in the vitreous humor. [file 1559-0275-11-29-S2.xls]

## Sheet: Vitreous_peptide_list
Table S2 List of peptides identified in vitreous humor Murthy et al., Proteomic analysis of human vitreous humor
Peptides	Accessions	Gene Symbol	Description	Modification(s)	HyperScore (X!Tandem)	Xcorr (Sequest)	IonScore (Mascot)	Charge
AAAAAAAAAKNGSSGK	12707580	PHOX2B	paired-like homeobox 2b			3.12		2
AAAAAAGAGPEMVR	66932916	MAPK1	mitogen-activated protein kinase 1	N-Term(Acetyl); M12(Oxidation)	24.7		28	2
AAAAAAVSGSAAAEAK	21450861	ATRN	attractin		59			2
AAAAKPNNLSLVVHGPGDLR	156627571	SORD	sorbitol dehydrogenase	N-Term(Acetyl)	43.4		75	3
AAAATGTIFTFR	194018472	SERPINA5	serpin peptidase inhibitor, clade A (alpha-1 antiproteinase, antitrypsin), member 5		40.7	4.34	103	2
AAAGPVVPPCPGR	156523970	AHSG	alpha-2-HS-glycoprotein	C10(Carbamidomethyl)	38.3			2
AAAIQTMSLDAER	4504237	SEMA7A	semaphorin 7A, GPI membrane anchor (John Milton Hagen blood group)	M7(Oxidation)	29.8		73	2
AAAVGIYEQYLSEK	17864088	SNX13	sorting nexin 13			2.72		2
AAAVSNFGYDLYR	39725934	SERPINF1	serpin peptidase inhibitor, clade F (alpha-2 antiplasmin, pigment epithelium derived factor), member 1		38.2			2
AACAQLNDFLQEYGTQGCQV	410170896;178557739	C4A;C4B	complement component 4B (Chido blood group);complement component 4A (Rodgers blood group)	C3(Carbamidomethyl); C18(Carbamidomethyl)	35.6	7.61	78	3
AACEPVR	38455388	FRZB	frizzled-related protein	C3(Carbamidomethyl)	31.4			2
AACEPVRIPLCK	38455388	FRZB	frizzled-related protein	C3(Carbamidomethyl); C11(Carbamidomethyl)	37.2			3
AADDTWEPFASGK	4507725	TTR	transthyretin		42.4	4.22	94	2
AADFEDLLSGQGFNAHKDK	379030617	DNAJC6	DnaJ (Hsp40) homolog, subfamily C, member 6			3.01		2
AADHDVGSELPPEGVLGALLR	7019519	PCSK1N	proprotein convertase subtilisin/kexin type 1 inhibitor		41.3	3.41	57	3
AAEAAAAPAESAAPAAGEEPSK	30795231	BASP1	brain abundant, membrane attached signal protein 1		33.5		38	2
AAEAAAAPAESAAPAAGEEPSKE	30795231	BASP1	brain abundant, membrane attached signal protein 1		23.4			2
AAEAAAAPAESAAPAAGEEPSKEEGEPK	30795231	BASP1	brain abundant, membrane attached signal protein 1		32.2	7.54	59	3
AAECPAGFVRPPLIIF	91823274	ENPP2	ectonucleotide pyrophosphatase/phosphodiesterase 2	C4(Carbamidomethyl)	46.5			2
AAECPAGFVRPPLIIFSVDGFR	91823602	ENPP2	ectonucleotide pyrophosphatase/phosphodiesterase 2	C4(Carbamidomethyl)	33	6.03	46	3
AAEEEINSLYK	4502995	BFSP2	beaded filament structural protein 2, phakinin		27	4.03	69	2
AAELPPGNYR	4503061	CRYBB1	crystallin, beta B1		31.9	3.12	65	2
AAEPERPADEGWAGATSLAALQGLGER	4502399	BFSP1	beaded filament structural protein 1, filensin		29.4	6.69	71	3
AAFDDAIAELDTLSEESYK	5803225	YWHAE	tyrosine 3-monooxygenase/tryptophan 5-monooxygenase activation protein, epsilon polypeptide		35.4	5.54	114	3
AAFFHGQALTNK	4557485	CP	ceruloplasmin (ferroxidase)		28.1			3
AAFGGSGGRGSSSGGGYSSGSSSYGSGGR	47132620	KRT2	keratin 2		49	4.01	52	3
AAFICPGSSR	11321561	HPX	hemopexin	C5(Carbamidomethyl)	26.7			2
AAFTECCQAADK	4502027	ALB	albumin	C6(Carbamidomethyl); C7(Carbamidomethyl)	37.1	4.24	73	2
AAGAALR	110825988	TARBP1	TAR (HIV-1) RNA binding protein 1				28	1
AAGAMFLEAIPMSIPPEVK	50363217	SERPINA1	serpin peptidase inhibitor, clade A (alpha-1 antiproteinase, antitrypsin), member 1		50.2			2
AAGGRMEDGSLDITQSIEDD	154240704	TMEM192	transmembrane protein 192	M6(Oxidation); A1(Acetylation)	20.6			2
AAGPVVPPCPGR	156523970	AHSG	alpha-2-HS-glycoprotein	C9(Carbamidomethyl)	32.5			2
AAGVPSATITWR	126012571	HSPG2	heparan sulfate proteoglycan 2		40.5	3.17	78	2
AAHIPENAK	4506453	RBP3	retinol binding protein 3, interstitial		37.1	2.9	47	2
AAHIPENAKDR	4506453	RBP3	retinol binding protein 3, interstitial		27.1	4.03	51	3
AAISGENAGLVR	156119625	ITIH1	inter-alpha-trypsin inhibitor heavy chain 1		36.2	3.88	116	2
AALEGFLAALQADPPQAER	67782338	APLP1	amyloid beta (A4) precursor-like protein 1		48.2	6.95	89	3
AALPYFPR	9910270	OLFML3	olfactomedin-like 3		28		37	2
AALSMCK	32171249	PTGDS	prostaglandin D2 synthase 21kDa (brain)	M5(Oxidation); C6(Carbamidomethyl)			43	2
AAMAPALTDAAAEAHHIR	32698714	KANSL1	KAT8 regulatory NSL complex subunit 1		26.1			3
AAMTDAMVPRSSYEK	224809468	RAI14	retinoic acid induced 14	M3(Oxidation); M7(Oxidation)	25.2			3
AAMVGMLANFLGFR	4557287	AGT	angiotensinogen (serpin peptidase inhibitor, clade A, member 8)	M3(Oxidation)	28.8	4.39	80	2
AANEVSSADVK	45594240	LSAMP	limbic system-associated membrane protein		31.7	3.02	71	2
AAPALEKPIR	118600977	CPAMD8	C3 and PZP-like, alpha-2-macroglobulin domain containing 8		40.8		58	2
AAPEAQVSVQPNFQQDK	32171249	PTGDS	prostaglandin D2 synthase 21kDa (brain)		28.5			2
AAPGQEPPEHMAELQR	13325075	QSOX1	quiescin Q6 sulfhydryl oxidase 1	M11(Oxidation)	39.4	3.71	51	3
AAPGVDLTQLLNNMR	195972866	KRT10	keratin 10		47.2			2
AAPPEPGEPEER	37620210	COX20	COX20 Cox2 chaperone homolog (S. cerevisiae)	A1(Acetylation)	20.6			2
AAPSAEFSVDR	110347423	SPON1	spondin 1, extracellular matrix protein		39.5	3.04	71	2
AAPYWITAPQNLVLSPGEDGTLICR	302191651	NRCAM	neuronal cell adhesion molecule	C24(Carbamidomethyl)	40.5	7.15	65	3
AASDIAMTELPPTHPIR	5803225	YWHAE	tyrosine 3-monooxygenase/tryptophan 5-monooxygenase activation protein, epsilon polypeptide	M7(Oxidation)	43.1	6.69	107	3
AASEFESSEGVFLFPELR	57242755	CLSTN1	calsyntenin 1		44.2	6.19	124	2
AASLDGFYNSR	148839346	SEZ6	seizure related 6 homolog (mouse)		30.3		66	2
AASPAVQSFR	8922120	CRYGS	crystallin, gamma S		34.3			2
AASQPGELK	4503009	CPE	carboxypeptidase E		27.1		49	2
AASQPGELKDWFVGR	4503009	CPE	carboxypeptidase E		50.1	4.94	51	3
AASTFNIR	296179444	SEZ6L	seizure related 6 homolog (mouse)-like		25.9		49	2
AATASAGAGGIDGKPR	259155317	SLC25A11	solute carrier family 25 (mitochondrial carrier; oxoglutarate carrier), member 11	N-Term(Acetyl)	63.1		94	2
AATGECTATVGK	4504893	KNG1	kininogen 1	C6(Carbamidomethyl)	34	3.65	78	2
AATGECTATVGKR	4504893	KNG1	kininogen 1	C6(Carbamidomethyl)	65.9	4.23	101	2
AATSDLEHYDK	4826870	NUCB2	nucleobindin 2		30.4		40	2
AATSRYTLNFEAAQK	255918077	VCAN	versican		30.5	7.95	63	3
AATVGSLAGQPLQER	4557325	APOE	apolipoprotein E		44.5	4.9	106	2
AAVEDINPADDPNNQGEDEFEEAEQVR	7657138	GOLIM4	golgi integral membrane protein 4		37.4		65	3
AAVENLPTFLVELSR	19923142	KPNB1	karyopherin (importin) beta 1		40.2	2.92	48	2
AAVLQLR	28195384	NPTX2	neuronal pentraxin II				53	2
AAVPSGASTGIYEALELR	4503571;5803011	ENO1;ENO2	enolase 2 (gamma, neuronal);enolase 1, (alpha)		73.6	5.04	125	2
AAVSNFGYDLYR	39725934	SERPINF1	serpin peptidase inhibitor, clade F (alpha-2 antiplasmin, pigment epithelium derived factor), member 1		39.3			2
AAVYHHFISDGVR	115298678	C3	complement component 3		46.3	5.19	60	3
AAVYQPQPHPQPPPYGH	47132549	FN1	fibronectin 1		41.4			3
AAVYQPQPHPQPPPYGHCVTDSGVVYSVGMQWLK	47132549	FN1	fibronectin 1	C18(Carbamidomethyl)		8.01	28	4
AAYLQETGKPLDETLKK	4502101	ANXA1	annexin A1		43.5	4.39	38	4
AAYNLVR	21624607	COTL1	coactosin-like 1 (Dictyostelium)		22.5		36	2
ACANPAAGSVILLENLR	4505763	PGK1	phosphoglycerate kinase 1	C2(Carbamidomethyl)	56.3	4.53	127	3
ACDGINDCGDQSDELCCK	119392081	CFI	complement factor I	C2(Carbamidomethyl); C8(Carbamidomethyl); C16(Carbamidomethyl); C17(Carbamidomethyl)	55.8	5.2	128	2
ACEPGVDYVYK	115298678	C3	complement component 3	C2(Carbamidomethyl)	37	3.07	34	2
ACGLVASNLNLKPGECLR	4504981	LGALS1	lectin, galactoside-binding, soluble, 1	N-Term(Acetyl); C2(Carbamidomethyl); C16(Carbamidomethyl)	62.5		100	2
ACPSHQPDISSGLELPFPPGVPTLDNIK	221316614	ECM1	extracellular matrix protein 1	C2(Carbamidomethyl)	67	7.59	62	3
ACQSIYPLHDVFVR	4506723	RPS3A	ribosomal protein S3A	C2(Carbamidomethyl)	39.2			3
ACSGDGGVSYTQGQSPEPR	49169841	C8orf82	chromosome 8 open reading frame 82	C2(Carbamidomethyl)	46.6		111	2
ACTSQGCGKPITEESSTLGEGK	358438315	CHL1	cell adhesion molecule with homology to L1CAM (close homolog of L1)	C2(Carbamidomethyl); C7(Carbamidomethyl)	41.8	3.53	40	3
ACTSQGCGKPITEESSTLGEGSK	358438179	CHL1	cell adhesion molecule with homology to L1CAM (close homolog of L1)	C2(Carbamidomethyl); C7(Carbamidomethyl)	69	8.17	78	3
ADDGRPFPQVIK	4557305	ALDOA	aldolase A, fructose-bisphosphate		35.5	3.46		3
ADDKETCFAEEGKK	4502027	ALB	albumin	C7(Carbamidomethyl)	25.4			3
ADDKVYPGEQYTYMLLATEEQSPGEGDGNCVTR	4557485	CP	ceruloplasmin (ferroxidase)	C30(Carbamidomethyl)	58	9.56	129	3
ADDRADLAK	4502027	ALB	albumin		32.3			2
ADEGISFR	32455266	PRDX1	peroxiredoxin 1		27.6		56	2
ADFSGMSQTDLSLSK	425876770	SERPINB6	serpin peptidase inhibitor, clade B (ovalbumin), member 6	M6(Oxidation)	51.7	4.9	115	2
ADGESCSASMMYQEGK	4502261	SERPINC1	serpin peptidase inhibitor, clade C (antithrombin), member 1	C6(Carbamidomethyl)	47	4.71	115	2
ADGEYWLGLQNMHLLTLK	23111005	MFAP4	microfibrillar-associated protein 4		60.6	7.5	71	3
ADGLAVIGVLMK	4502517	CA1	carbonic anhydrase I	M11(Oxidation)	29.6	4.42	80	2
ADGSYAAWLSR	410170896;178557739	C4A;C4B	complement component 4B (Chido blood group);complement component 4A (Rodgers blood group)		42	4.16	99	2
ADGVVEGIDVNGPK	149944496	UBXN7	UBX domain protein 7			3.05		3
ADIESLEQLLLDK	118600977	CPAMD8	C3 and PZP-like, alpha-2-macroglobulin domain containing 8		41.2	4.57	104	2
ADKDVVVLTSSQTR	4506453	RBP3	retinol binding protein 3, interstitial		34.2			2
ADKPDMGEIASFDK	10863895	TMSB10	thymosin beta 10	N-Term(Acetyl); M6(Oxidation)	28		55	2
ADKPETTKEQLGEFYEALDCLR	167857790	ORM1	orosomucoid 1	C20(Carbamidomethyl)	39.3			3
ADLEMQIESLTEELAYLK	195972866	KRT10	keratin 10	M5(Oxidation)	32.2	5.32	92	2
ADLEMQIESLTEELAYLKK	195972866	KRT10	keratin 10	M5(Oxidation)	77.5	9.14	81	3
ADLFYDVEALDLESPK	4504489	HRG	histidine-rich glycoprotein		47.3	5.67	109	2
ADLINNLGTIAK	431822408;154146191	HSP90AB1;HSP90AA1	heat shock protein 90kDa alpha (cytosolic), class A member 1;heat shock protein 90kDa alpha (cytosolic), class B member 1		31.7		39	2
ADLSGITGAR	50659080	SERPINA3	serpin peptidase inhibitor, clade A (alpha-1 antiproteinase, antitrypsin), member 3		46.7	3.68	84	2
ADLSGVTEEAPLK	50363217	SERPINA1	serpin peptidase inhibitor, clade A (alpha-1 antiproteinase, antitrypsin), member 1		37.4			2
ADMDQFTASISETPVDVR	4502147	APLP2	amyloid beta (A4) precursor-like protein 2	M3(Oxidation)	58.7	5.99	125	3
ADPEEELSLTFALR	5729770	TPP1	tripeptidyl peptidase I		64.2	3.99	85	2
ADQLTEEQIAEFK	4502549	CALM2	calmodulin 2 (phosphorylase kinase, delta)	N-Term(Acetyl)	46.7		81	2
ADQLVYR	281427284	PRSS35	protease, serine, 35				42	2
ADQTVLTEDEKK	221316599	CHGB	chromogranin B (secretogranin 1)		34.4	3.79	65	2
ADQVCINLR	86788015	EFEMP1	EGF containing fibulin-like extracellular matrix protein 1	C5(Carbamidomethyl)	37.5	3.41	58	2
ADRDQYELLCLD	4557871	TF	transferrin	C10(Carbamidomethyl)	29.8			2
ADRDQYELLCLDN	4557871	TF	transferrin	C10(Carbamidomethyl)	26.1			2
ADRDQYELLCLDNTR	4557871	TF	transferrin	C10(Carbamidomethyl)	49.8	6.06	105	2
ADSQAQLLLSTVVGVFTAPGLHLK	4557287	AGT	angiotensinogen (serpin peptidase inhibitor, clade A, member 8)		59.9	9.71	108	3
ADTHDEILEGLNF	50363217	SERPINA1	serpin peptidase inhibitor, clade A (alpha-1 antiproteinase, antitrypsin), member 1		31.7			2
ADVLTTGAGNPVGDK	4557014	CAT	catalase		36.4	3.05	71	2
ADVQAHGEGQEFSITCLVDEEEMK	156119625	ITIH1	inter-alpha-trypsin inhibitor heavy chain 1	C16(Carbamidomethyl); M23(Oxidation)	33		34	3
ADVQAHGEGQEFSITCLVDEEEMKK	156119625	ITIH1	inter-alpha-trypsin inhibitor heavy chain 1	C16(Carbamidomethyl); M23(Oxidation)	75.4	9.12	97	3
AEAEENEKETAVSTEDDSHHK	190341024	SPARCL1	SPARC-like 1 (hevin)		44.6	8.05	85	3
AEAESLYQSKYEELQITAGR	119395750	KRT1	keratin 1		82.8	6.44	139	2
AEAGPEGVAPAPEGEK	5453832	HYOU1	hypoxia up-regulated 1		38.1	4	78	2
AEAQAQYSAAVAK	31542984	ITIH4	inter-alpha-trypsin inhibitor heavy chain family, member 4		44.4	4.65	84	2
AEAQEAEDQQAR	7019519	PCSK1N	proprotein convertase subtilisin/kexin type 1 inhibitor		40.8	3.06	74	2
AEATTLHVAPQGTAMAVSTFR	166197660	C8G	complement component 8, gamma polypeptide	M15(Oxidation)	34.4	8.96	91	3
AEDHFSVIDFNQNIR	70778918	ITIH2	inter-alpha-trypsin inhibitor heavy chain 2		46.2	4.09	63	3
AEDIAHILK	4506453	RBP3	retinol binding protein 3, interstitial		42.8			2
AEDMLSEDTDADR	32455273	WNK2	WNK lysine deficient protein kinase 2	M4(Oxidation)			22	2
AEEAAPAAPPGPK	54607089	SEMA3B	sema domain, immunoglobulin domain (Ig), short basic domain, secreted, (semaphorin) 3B		38		75	2
AEEEHLGILGPQLHADVGDK	4557485	CP	ceruloplasmin (ferroxidase)		84.6	9.58	85	3
AEEEHLGILGPQLHADVGDKVK	4557485	CP	ceruloplasmin (ferroxidase)		86	8.17	68	3
AEEEMLENVSLVCPK	105990532	APOB	apolipoprotein B (including Ag(x) antigen)	C13(Carbamidomethyl)	35.2			3
AEELVNTAPLTGVPQHVPVR	30089937	TMEM132A	transmembrane protein 132A		39.4	4.11	53	3
AEEYEFLTPVEEAPK	4757768	ARHGDIA	Rho GDP dissociation inhibitor (GDI) alpha		37.1	3.24	47	2
AEFAEVSK	4502027	ALB	albumin		27.1		59	2
AEFAEVSKLVTDLTK	4502027	ALB	albumin		53.3	3.87	80	3
AEFAFSLYR	50363217	SERPINA1	serpin peptidase inhibitor, clade A (alpha-1 antiproteinase, antitrypsin), member 1		29.4			2
AEFQDALEK	410170896;178557739	C4A;C4B	complement component 4B (Chido blood group);complement component 4A (Rodgers blood group)		34	3.07	56	2
AEFSGECSNLADR	4503061	CRYBB1	crystallin, beta B1	C7(Carbamidomethyl)	46.6	4.45	93	2
AEFSGECSNLADRG	4503061	CRYBB1	crystallin, beta B1	C7(Carbamidomethyl)	37.2			2
AEFSGECSNLADRGFDR	4503061	CRYBB1	crystallin, beta B1	C7(Carbamidomethyl)	41.3	4.28	48	3
AEGAATEEEGTPK	30795231	BASP1	brain abundant, membrane attached signal protein 1		37.9	3.44	85	2
AEGFFGMYRGAAVNLTLVTPEK	13899342	SLC25A18	solute carrier family 25 (glutamate carrier), member 18			3.36		3
AEGHSDDESDSEGSDSESTSR	15011880	MST4	serine/threonine protein kinase MST4		26.9			2
AEGNNQAPGEEEEEEEEATNTHPPASLPSQK	4502805	CHGA	chromogranin A (parathyroid secretory protein 1)		26.6	3.58		3
AEIENYVLTYK	157384973	TNR	tenascin R		32.4			2
AELADSQSPYYQELAGK	6631090	IMPG1	interphotoreceptor matrix proteoglycan 1		28.6		33	2
AELGIPLEEVPPEEINYLTR	40018633	IDI1	isopentenyl-diphosphate delta isomerase 1		24.8			2
AELKEKFTAFCK	32171249	PTGDS	prostaglandin D2 synthase 21kDa (brain)	C11(Carbamidomethyl)	36.7			3
AELQEGAR	4557321	APOA1	apolipoprotein A-I		27.9		50	2
AEMADQAAAWLTR	410170896;178557739	C4A;C4B	complement component 4B (Chido blood group);complement component 4A (Rodgers blood group)	M3(Oxidation)	51.7	4.94	92	2
AENGKLVINGNPITIFQERDPSK	7669492	GAPDH	glyceraldehyde-3-phosphate dehydrogenase		42.7			3
AEPEKTEGAAEAK	30795231	BASP1	brain abundant, membrane attached signal protein 1		45.8	2.97	58	2
AEPPKAPEQEQAAPGPAAGGEAPK	30795231	BASP1	brain abundant, membrane attached signal protein 1		40.2	6.51	88	3
AEQCCEETASSISLHGK	4502511	C9	complement component 9	C4(Carbamidomethyl); C5(Carbamidomethyl)	77.7	6.77	105	3
AEQHGAPEQAAAGK	4758074	CRYBB3	crystallin, beta B3	N-Term(Acetyl)	61.1		81	2
AESPEVCFNEESPK	4501987	AFM	afamin	C7(Carbamidomethyl)	40.7	3.28	76	2
AETECQNTEYQQLLDIK	195972866	KRT10	keratin 10	C5(Carbamidomethyl)	53.9	5.96	115	2
AETGDKVYVHLK	4557485	CP	ceruloplasmin (ferroxidase)		32.5	5.28	70	2
AETYEGVYQCTAR	302191651	NRCAM	neuronal cell adhesion molecule	C10(Carbamidomethyl)	45.9	3.93	73	2
AEVMPVRLEMENTYPK	390979647	CRYBG3	beta-gamma crystallin domain containing 3			3.39		3
AEVQICHGK	154146262	FCGBP	Fc fragment of IgG binding protein	C6(Carbamidomethyl)	24.3			2
AEVVFTANDSGPRR	4507725	TTR	transthyretin		34.7			2
AFAGPSQKPETIELR	31543806	THBS4	thrombospondin 4		47.6	3.71	76	3
AFCSFQIY	4503107	CST3	cystatin C	C3(Carbamidomethyl)	23.4			2
AFCSFQIYAVPWQGTMTLSK	4503107	CST3	cystatin C	C3(Carbamidomethyl); M16(Oxidation)	36	5.82	66	3
AFCSFQIYAVPWQGTMTLSKS	4503107	CST3	cystatin C	C3(Carbamidomethyl)	26.8			3
AFDQGADAIYDHINEGK	41281885	UQCR10	ubiquinol-cytochrome c reductase, complex III subunit X		28		42	2
AFGYVCGKEGNHR	33350928	DAB1	Dab, reelin signal transducer, homolog 1 (Drosophila)	C6(Carbamidomethyl)		3.27		3
AFHDNEETFLKK	4502027	ALB	albumin		49.3			3
AFIPGGPSPGSR	229093316	PLBD2	phospholipase B domain containing 2		35.6		44	2
AFIQLWAFDAVK	4502067	AMBP	alpha-1-microglobulin/bikunin precursor		37.3	4.29	58	2
AFLEVNEEGSEAAASTAVVIAGR	4502261	SERPINC1	serpin peptidase inhibitor, clade C (antithrombin), member 1		83.6	8.18	199	3
AFLFQDTPR	223029474	NELL2	NEL-like 2 (chicken)		27.8		52	2
AFLLTPR	371873523	APOM	apolipoprotein M		27.6		45	2
AFPALTSLDLSDNPGLGER	4557417	CD14	CD14 molecule		40.8	5.63	116	2
AFQHPPTEFIR	355594753	CLU	clusterin		38.7			3
AFQNVFAPR	4504061	GNS	glucosamine (N-acetyl)-6-sulfatase		26.8	2.95	47	2
AFQVIQLSLPEDQK	190358524	FSTL5	follistatin-like 5		40.9		59	2
AFQVWSDVTPLR	11342666	MMP2	matrix metallopeptidase 2 (gelatinase A, 72kDa gelatinase, 72kDa type IV collagenase)		31.7		57	2
AFRGEQFVLEK	4758074	CRYBB3	crystallin, beta B3		38	5.08	54	3
AFRGEQFVLEKGDYPR	4758074	CRYBB3	crystallin, beta B3		58			3
AFSDETLDKVPK	110347423	SPON1	spondin 1, extracellular matrix protein		35.9			3
AFSDRNTLIIYLDK	115298678	C3	complement component 3		28.8	4.36	51	2
AFTECCVVASQLR	38016947	C5	complement component 5	C5(Carbamidomethyl); C6(Carbamidomethyl)	43.9	3.65	50	2
AFTVNFGDTEEAK	50363217	SERPINA1	serpin peptidase inhibitor, clade A (alpha-1 antiproteinase, antitrypsin), member 1		43.8			2
AFTVNFGDTEEAKK	50363217	SERPINA1	serpin peptidase inhibitor, clade A (alpha-1 antiproteinase, antitrypsin), member 1		44			2
AFVEQVANVVLYSSDYYVKPVAMEEAQEK	116008178	SAG	retina and pineal gland (arrestin);S-antigen	M23(Oxidation)	28.4			3
AFVHWYVGEGMEEGEFSEAR	57013276;393715095	TUBA1B;TUBA1A	tubulin, alpha 1a;tubulin, alpha 1b		65	5.28	67	3
AGAAAGGPGVSGVCVCK	359465608	IGFBP7	insulin-like growth factor binding protein 7	C14(Carbamidomethyl); C16(Carbamidomethyl)	50.5	4.97	105	2
AGALNSNDAFVLK	4504165	GSN	gelsolin		34.8	4.71	77	2
AGALQLLLVGDK	5453914	PLTP	phospholipid transfer protein		30.3	4.12	95	2
AGASIIGVNCHFDPTISLK	157266337	BHMT	betaine--homocysteine S-methyltransferase	C10(Carbamidomethyl)	38	5.06	44	3
AGCVAESTAVCR	154146262	FCGBP	Fc fragment of IgG binding protein	C3(Carbamidomethyl); C11(Carbamidomethyl)	29.5	4.08	90	2
AGDFLEANYMNLQR	115298678	C3	complement component 3	M10(Oxidation)	31.9	5.6	87	3
AGEDPHSFYFPGQFAF	4506427	RARRES2	retinoic acid receptor responder (tazarotene induced) 2		41.6			2
AGEQDATIHLK	336285443	NCAM1	neural cell adhesion molecule 1		29.9	4.71	58	3
AGEQVTYTCATYYK	62739186	CFH	complement factor H	C9(Carbamidomethyl)	37.4	4.7	76	2
AGESVLVHGASGGVGLAACQIAR	197927207	CRYZ	crystallin, zeta (quinone reductase)	C19(Carbamidomethyl)	28.6			3
AGEVQEPELR	4502337	AZGP1	alpha-2-glycoprotein 1, zinc-binding		26.1	3.82	74	2
AGFAGDDAPR	4501885;4885049	ACTC1;ACTB	actin, alpha, cardiac muscle 1;actin, beta		34.2		81	2
AGFEWNEDGAGTTPSPGLQPA	39725934	SERPINF1	serpin peptidase inhibitor, clade F (alpha-2 antiplasmin, pigment epithelium derived factor), member 1		32.6			2
AGFEWNEDGAGTTPSPGLQPAH	39725934	SERPINF1	serpin peptidase inhibitor, clade F (alpha-2 antiplasmin, pigment epithelium derived factor), member 1		62.7			2
AGFEWNEDGAGTTPSPGLQPAHLTFPLDYHLNQPF	39725934	SERPINF1	serpin peptidase inhibitor, clade F (alpha-2 antiplasmin, pigment epithelium derived factor), member 1		43.5			3
AGFEWNEDGAGTTPSPGLQPAHLTFPLDYHLNQPFIF	39725934	SERPINF1	serpin peptidase inhibitor, clade F (alpha-2 antiplasmin, pigment epithelium derived factor), member 1		51.1			3
AGFEWNEDGAGTTPSPGLQPAHLTFPLDYHLNQPFIFVLR	39725934	SERPINF1	serpin peptidase inhibitor, clade F (alpha-2 antiplasmin, pigment epithelium derived factor), member 1		53	9.06	79	3
AGFQGQQYILER	4503059	CRYBA4	crystallin, beta A4		33.4			2
AGFSEDDYTALISQNILEGEK	14589893	CDH4	cadherin 4, type 1, R-cadherin (retinal)		30.5		44	2
AGFSWIEVTFK	31542984	ITIH4	inter-alpha-trypsin inhibitor heavy chain family, member 4		29.7	3.99	83	2
AGGALELLLAEGPGPAGGR	13129000	METRN	meteorin, glial cell differentiation regulator		22.9			3
AGGAQLGVMQGPMGPMGPR	111118974	COL2A1	collagen, type II, alpha 1	M9(Oxidation); M13(Oxidation); M16(Oxidation)		4.13	36	2
AGILENGAVR	153266841	APOH	apolipoprotein H (beta-2-glycoprotein I)		33.8			2
AGITTIEAVKR	499137520	TPM3	tropomyosin alpha-3 chain isoform 8	N-Term(Acetyl)	47.3		48	2
AGKEPGLQIWR	4504165	GSN	gelsolin		42.6	4.82	65	3
AGKPQSLNPK	4503063	CRYBB2	crystallin, beta B2		27.5			2
AGKPVICATQMLESMIK	33286418	PKM	pyruvate kinase, muscle	C7(Carbamidomethyl); M11(Oxidation); M15(Oxidation)	35.6	3.34	55	3
AGLAASLAGPHSIVGR	118582275	SOD3	superoxide dismutase 3, extracellular		73.5	6.83	96	3
AGLGHPAAFGR	6912328	DDAH1	dimethylarginine dimethylaminohydrolase 1	N-Term(Acetyl)	35.2		56	2
AGLLRPDYALLGHR	156616294	PGLYRP2	peptidoglycan recognition protein 2		69.5	6.14	68	3
AGLPFGLMR	41281557	LPHN1	latrophilin 1	M8(Oxidation)			38	2
AGLPR	4507793	UBE2N	ubiquitin-conjugating enzyme E2N	N-Term(Acetyl)	17.5		32	1
AGLQAFFQVQECNK	4557485	CP	ceruloplasmin (ferroxidase)	C12(Carbamidomethyl)	40.2	4.87	75	2
AGLQFPVGR	10800144	HIST1H2AJ	histone cluster 1, H2aj			2.99	65	2
AGLVYDAYLAPNNLKPVVAEFYGSK	4557871	TF	transferrin		51.2			3
AGNSQGDFYIR	320118911	EFEMP2	EGF containing fibulin-like extracellular matrix protein 2		27		50	2
AGPWTPEAAVEHPEAVR	157266337	BHMT	betaine--homocysteine S-methyltransferase		41.8	4.94	70	3
AGPWVAFEQSNFR	4503061	CRYBB1	crystallin, beta B1		36.2			2
AGPWVGYEQANCK	4503063	CRYBB2	crystallin, beta B2	C12(Carbamidomethyl)	39			2
AGQFIIEYLGEVVSEQEFR	110349788	ASH1L	ash1 (absent, small, or homeotic)-like (Drosophila)			3.42		3
AGSLKDPEIAELFFK	315139026	TAOK1	TAO kinase 1			3.12		3
AGSVLVQAGPWVGY	4503063	CRYBB2	crystallin, beta B2		29.3			2
AGSVLVQAGPWVGYEQANCK	4503063	CRYBB2	crystallin, beta B2	C19(Carbamidomethyl)	32.6	8.6	96	3
AGSVLVQAGPWVGYEQANCKG	4503063	CRYBB2	crystallin, beta B2	C19(Carbamidomethyl)	31.5			3
AGSVLVQAGPWVGYEQANCKGEQFVFEK	4503063	CRYBB2	crystallin, beta B2	C19(Carbamidomethyl)	33.5	9.51	86	4
AGSVLVQAGPWVGYEQANCKGEQFVFEKG	4503063	CRYBB2	crystallin, beta B2	C19(Carbamidomethyl)	26.2			3
AGSVLVQAGPWVGYEQANCKGEQFVFEKGEYPR	4503063	CRYBB2	crystallin, beta B2	C19(Carbamidomethyl)	41.1			3
AGTELVNFLSY	4502149	APOA2	apolipoprotein A-II		25.1			2
AGTELVNFLSYFVELGTQPAT	4502149	APOA2	apolipoprotein A-II		29.8			3
AGTELVNFLSYFVELGTQPATQ	4502149	APOA2	apolipoprotein A-II		40.4	5.73	76	3
AGTFFWSVVIPH	91823274	ENPP2	ectonucleotide pyrophosphatase/phosphodiesterase 2		25.4			2
AGTFFWSVVIPHER	91823602	ENPP2	ectonucleotide pyrophosphatase/phosphodiesterase 2		45	5.45	76	3
AGTFQAFEQFGQQLLAHGHYASPEIK	194595509	SPTAN1	spectrin, alpha, non-erythrocytic 1			8.58	36	4
AGTSPSPGTTLAPTTVPITSAK	4503061	CRYBB1	crystallin, beta B1		27.2			3
AGVAAPATQVAQVTLQSVQR	41322910	PLEC	plectin		57.7	3.86	69	3
AGVANALAHK	4504349	HBB	hemoglobin, beta		27.6			2
AHFSPSNIILDFPAAGSAA	13325075	QSOX1	quiescin Q6 sulfhydryl oxidase 1		25.1			2
AHFSPSNIILDFPAAGSAAR	13325075	QSOX1	quiescin Q6 sulfhydryl oxidase 1		23.4	6.31	47	3
AHGNVAEGETKPDPDVTER	11321561	HPX	hemopexin		56.1			3
AHGVQTESSTVTPTLPGETLTYVWK	4557485	CP	ceruloplasmin (ferroxidase)		60.6			3
AHGYIPSKFPNK	4505881	PLG	plasminogen		31.2			3
AHHPTSQHGDLETPSSGDEGEILSAEGPPVR	118600983	NCAN	neurocan		37.3	5.1	45	4
AHVIGTPCSTQISSLK	52426787	OMG	oligodendrocyte myelin glycoprotein	C8(Carbamidomethyl)	39.5	3.45	70	3
AHVIVMAATNRPNSIDPALR	6005942	VCP	valosin containing protein		27.3			3
AHVSFKPTVAQQR	70778918	ITIH2	inter-alpha-trypsin inhibitor heavy chain 2		50.8	5.34	71	3
AHYDLR	156523970	AHSG	alpha-2-HS-glycoprotein				36	2
AHYGGFTVQNEANK	70906435	FGB	fibrinogen beta chain		59.5	5.25	83	2
AHYGGFTVQNEANKYQISVNK	70906435	FGB	fibrinogen beta chain		85.7	7.54	125	4
AIAANEADAVTLDAGLVYDAY	4557871	TF	transferrin		26.9			3
AIAANEADAVTLDAGLVYDAYLAPN	4557871	TF	transferrin		33.6			3
AIAANEADAVTLDAGLVYDAYLAPNNLKPVVAEFYGSK	4557871	TF	transferrin		50.6	10.46	154	4
AIADTGANVVVTGGK	48762932	CCT8	chaperonin containing TCP1, subunit 8 (theta)		48	3.59	84	2
AIADVTLLSGFHALR	410170896	C4A	complement component 4A (Rodgers blood group)		65.6			2
AIAELGIYPAVDPLDSTSR	32189394	ATP5B	ATP synthase, H+ transporting, mitochondrial F1 complex, beta polypeptide		37.9		66	2
AIDEDCSQYEPIPGSQK	4557389	C8A	complement component 8, alpha polypeptide	C6(Carbamidomethyl)	30.9	4	57	2
AIEDYINEFSVR	4502511	C9	complement component 9		41.2	3.72	80	2
AIEHADGGVAAGVAVLDNPYPV	4504169	GSS	glutathione synthetase		63.5	5.8	115	2
AIENELLAR	4504169	GSS	glutathione synthetase		31		70	2
AIFFLPDEGK	50363217	SERPINA1	serpin peptidase inhibitor, clade A (alpha-1 antiproteinase, antitrypsin), member 1		27.9			2
AIFYMNNPSR	58331240	FETUB	fetuin B	M5(Oxidation)	34.8		41	2
AIGAVPLIQGEYMIPCEK	4503143	CTSD	cathepsin D	M13(Oxidation); C16(Carbamidomethyl)	37.2	4.37	56	3
AIGSASEGAQSSLQEVYHK	23110942	PSMA5	proteasome (prosome, macropain) subunit, alpha type, 5		60.6	6.11	72	3
AIGYATAADCGR	154146262	FCGBP	Fc fragment of IgG binding protein	C10(Carbamidomethyl)	31.8	3.1	95	2
AIGYLNTGYQR	66932947	A2M	alpha-2-macroglobulin		27.8	3.57	66	2
AIHCPRPHDFENGEYWPR	67782358	CFB	complement factor B	C4(Carbamidomethyl)	29.1	6.61	31	4
AIHLDLEEYR	21071039	CNDP1	carnosine dipeptidase 1 (metallopeptidase M20 family)		32.9	3.69	58	3
AIIDGVESVSR	332205945	PTPRZ1	protein tyrosine phosphatase, receptor-type, Z polypeptide 1		43.7	3.18	79	2
AILFVPR	11559925	XPNPEP3	X-prolyl aminopeptidase (aminopeptidase P) 3, putative				52	2
AILVDLEPGTMDSVR	29788785	TUBB	tubulin, beta class I	M11(Oxidation)	24.6		53	2
AINGTWVGYEFPGYR	4758074	CRYBB3	crystallin, beta B3		29.9	5.05	73	2
AINVAVHVFR	4507725	TTR	transthyretin		25.3			2
AIPLLCSYFFEAEPR	4506453	RBP3	retinol binding protein 3, interstitial	C6(Carbamidomethyl)	58.1			2
AIPVAQDLNAPSDWDSR	91206462;91598939;4759166	SPP1	secreted phosphoprotein 1		70.1	5.02	99	2
AIPVSREEKPTSAPSS	4503055	CRYAA	crystallin, alpha A		34			2
AIPVTQYLK	4501987	AFM	afamin		24.2		34	2
AIQDGTIVLMGTYDDGATK	7661714	FAM3C	family with sequence similarity 3, member C	M10(Oxidation)	36.8	2.98	77	2
AIQIMYQNLQQDGLEK	7706387	CPQ	carboxypeptidase Q	M5(Oxidation)	37.3	3.21	68	2
AIQLTYNPDESSKPNMIDAATLK	70906437	FGG	fibrinogen gamma chain	M16(Oxidation)	26.5	4.76		3
AIQVVR	32130516	NEMF	nuclear export mediator factor				35	1
AISGLTIDGHAVGAK	154146262	FCGBP	Fc fragment of IgG binding protein		25.6	5.49	91	2
AISMLQGLCYR	4557733	LTBP2	latent transforming growth factor beta binding protein 2	M4(Oxidation); C9(Carbamidomethyl)	26.7		60	2
AITIANQTNCPLYITK	347543829	DPYSL2	dihydropyrimidinase-like 2	C10(Carbamidomethyl)			39	2
AITVFSPDGHLFQVEYAQEAVKK	4506189	PSMA7	proteasome (prosome, macropain) subunit, alpha type, 7		28.3	4.09		3
AIVVGER	4506453	RBP3	retinol binding protein 3, interstitial				44	2
AIWNVINWENVTER	67782305	SOD2	superoxide dismutase 2, mitochondrial		31.8	3.27		2
AKAYLEEECPATLR	4502337	AZGP1	alpha-2-glycoprotein 1, zinc-binding	C9(Carbamidomethyl)	36			2
AKDQLTCNKFDLK	115298678	C3	complement component 3	C7(Carbamidomethyl)	58.5			3
AKEELPGQSFDNK	221316563	CHRDL1	chordin-like 1		37.3	3.59	53	2
AKIDQNVEELK	71773110	APOA4	apolipoprotein A-IV		36.3	4.12	58	2
AKIEVLEEGTK	157674356	SERPINE3	serpin peptidase inhibitor, clade E (nexin, plasminogen activator inhibitor type 1), member 3		40.6	3.07	77	2
AKIEVSEDGTK	211904152	SERPINE2	serpin peptidase inhibitor, clade E (nexin, plasminogen activator inhibitor type 1), member 2		22.6		34	2
AKLEEQAQQIR	4557325	APOE	apolipoprotein E		44.1	5.23	75	3
AKLPDATPTELAK	32483410	GC	group-specific component (vitamin D binding protein)		31.7	4.39	60	3
AKMVAEAEATVLGQR	16262452	CGN	cingulin			2.96		2
AKPALEDLRQGLLPVLESFK	4557321	APOA1	apolipoprotein A-I		37.5		27	3
AKPDCIITCDGK	4557581	FABP5	fatty acid binding protein 5 (psoriasis-associated)	C5(Carbamidomethyl); C9(Carbamidomethyl)	39			2
AKVEQAVETEPEPELR	4557325	APOE	apolipoprotein E		50			2
AKVPTVLQTAGK	4506453	RBP3	retinol binding protein 3, interstitial		47.4	5.38	82	3
AKVQPYLDDFQK	4557321	APOA1	apolipoprotein A-I		30.7	3.18	47	2
AKVQPYLDDFQKK	4557321	APOA1	apolipoprotein A-I		38.2			3
AKWEMPFDPQDTHQSR	50659080	SERPINA3	serpin peptidase inhibitor, clade A (alpha-1 antiproteinase, antitrypsin), member 3	M5(Oxidation)	74.8	6.4	86	3
AKWETSFNHK	194018472	SERPINA5	serpin peptidase inhibitor, clade A (alpha-1 antiproteinase, antitrypsin), member 5		27.9		36	3
ALAAVLEELR	167900484	PTX3	pentraxin 3, long		34.4		67	2
ALAEGVLLR	4504169	GSS	glutathione synthetase			3.09	70	2
ALAILTLR	4506453	RBP3	retinol binding protein 3, interstitial		30.8	2.81	64	2
ALASVLERPLPVNQR	4506201	PSMB5	proteasome (prosome, macropain) subunit, beta type, 5	A1(Acetylation)	27.1			2
ALASYVAACQAAGVVIEDWR	154146262	FCGBP	Fc fragment of IgG binding protein	C9(Carbamidomethyl)	70.9	7.48	156	3
ALDALSAYWIASHTTEER	410170896	C4A	complement component 4A (Rodgers blood group)		57.2			3
ALDENGHDLAVTFPGPGEDGLNPFLEVK	4885259	MSTN	myostatin		63.8	6.5	67	3
ALDFAVGEYNK	4503107	CST3	cystatin C		30.4	3.88	81	2
ALDFHNSPEGISK	98985806	COL11A1	collagen, type XI, alpha 1		21.4			3
ALDIYSAVDDASHEK	4757910	CARTPT	CART prepropeptide		43.7	3.36	69	2
ALDLDDFQGSFCGQDLR	144226251	CHI3L1	chitinase 3-like 1 (cartilage glycoprotein-39)	C12(Carbamidomethyl)	36.9			2
ALDLINK	4504489	HRG	histidine-rich glycoprotein				45	2
ALDLINKR	4504489	HRG	histidine-rich glycoprotein		36.4		46	2
ALDQYLMEFNACR	4557389	C8A	complement component 8, alpha polypeptide	M7(Oxidation); C12(Carbamidomethyl)	24.5		69	2
ALDVGSGSGILTACFAR	354983497	PCMT1	protein-L-isoaspartate (D-aspartate) O-methyltransferase	C14(Carbamidomethyl)	53	2.94	101	2
ALDVMVSTFHK	4506765	S100A4	S100 calcium binding protein A4	M5(Oxidation)	24.2		49	2
ALEAFETFKK	156627571	SORD	sorbitol dehydrogenase		25.9		55	2
ALEDLAQELEK	67782319	SPTB	spectrin, beta, erythrocytic			3.41		3
ALEEANADLEVK	24430192;15431310	KRT16;KRT14	keratin 14;keratin 16		37.5	3.88	87	2
ALEEEEMEQVGQAEHLEEEHDPSPEEQDR	7657138	GOLIM4	golgi integral membrane protein 4	M7(Oxidation)		3.45		4
ALEESNYELEGK	195972866	KRT10	keratin 10		35.4	3.9	100	2
ALEESNYELEGKIKEWYEK	195972866	KRT10	keratin 10		42.3			3
ALEILQEEDLIDEDDIPVR	410170896;178557739	C4A;C4B	complement component 4B (Chido blood group);complement component 4A (Rodgers blood group)		37.7	5.97	134	3
ALESPERPFLAILGGAK	4505763	PGK1	phosphoglycerate kinase 1		69.6	5.38	46	2
ALEYIENLR	68160947	SCG2	secretogranin II		28		51	2
ALFLQATPHQDISR	13129000	METRN	meteorin, glial cell differentiation regulator		39.7	3.1	59	2
ALFPLDR	195546915	FAM69C	family with sequence similarity 69, member C		27.2		53	2
ALFVSEEEK	67782358	CFB	complement factor B		24.1		55	2
ALFVSEEEKK	67782358	CFB	complement factor B		36.2	3.6	59	3
ALGHLDLSGNR	16418467	LRG1	leucine-rich alpha-2-glycoprotein 1		25.3	4.34	62	3
ALGISPFHEHA	4507725	TTR	transthyretin		33.1			3
ALGISPFHEHAEVVFT	4507725	TTR	transthyretin		34.1			2
ALGISPFHEHAEVVFTA	4507725	TTR	transthyretin		38.9			2
ALGISPFHEHAEVVFTAN	4507725	TTR	transthyretin		22.7			3
ALGISPFHEHAEVVFTAND	4507725	TTR	transthyretin		44.7			2
ALGISPFHEHAEVVFTANDSGPR	4507725	TTR	transthyretin		46.2	7.98	106	3
ALGISPFHEHAEVVFTANDSGPRR	4507725	TTR	transthyretin		27.7	6.57	51	5
ALGISSVFLQGLR	4502995	BFSP2	beaded filament structural protein 2, phakinin		45.7	3.22	94	2
ALGITEIFIK	170295807	SERPINI1	serpin peptidase inhibitor, clade I (neuroserpin), member 1		27.8	3.36	54	2
ALGQNPTNAEVLK	17986258	MYL6	myosin, light chain 6, alkali, smooth muscle and non-muscle		34.9		41	2
ALIAAQYSGAQVR	4503481	EEF1G	eukaryotic translation elongation factor 1 gamma		38.1		68	2
ALILGELEK	30425438	OAF	OAF homolog (Drosophila)		24		49	2
ALINADELASDVAGAEALLDR	194595509	SPTAN1	spectrin, alpha, non-erythrocytic 1		85.1	5.45	80	3
ALINSPEGAVGR	4503349	DNASE2	deoxyribonuclease II, lysosomal		40.1	2.94	63	2
ALLAYAFALAGNQDK	66932947	A2M	alpha-2-macroglobulin		46.5	4.9	84	2
ALLEVVQSGGK	4506189	PSMA7	proteasome (prosome, macropain) subunit, alpha type, 7		37.1	3.2	68	2
ALLFIPR	431822408	HSP90AB1	heat shock protein 90kDa alpha (cytosolic), class B member 1		25.7		48	2
ALLFYGTDFR	145580617	FUT11	fucosyltransferase 11 (alpha (1,3) fucosyltransferase)		28.4		43	2
ALLIGR	53850576	OR1K1	olfactory receptor, family 1, subfamily K, member 1				40	1
ALLIQGSNDVEIR	111118974	COL2A1	collagen, type II, alpha 1		53.4	3.97	79	2
ALLNVVDNAR	72534684	PLD3	phospholipase D family, member 3		28.9		48	2
ALLSAPWYLNR	189181666	HEXA	hexosaminidase A (alpha polypeptide)		41.5	3.32	62	2
ALLSPYSYSTTAVVTNPK	4507725	TTR	transthyretin		53.4			2
ALLSPYSYSTTAVVTNPKE	4507725	TTR	transthyretin		33.7			3
ALLSYDGLNQR	345110633	EPDR1	ependymin related protein 1 (zebrafish)		35.8	3.12	73	2
ALLVHGGHRPSTAR	145701025	MEGF8	multiple EGF-like-domains 8		34.3			3
ALLVYPTLPEALQR	14249738	GNPTG	N-acetylglucosamine-1-phosphate transferase, gamma subunit		38.2			2
ALMDETMK	4557325	APOE	apolipoprotein E	M3(Oxidation); M7(Oxidation)			34	2
ALNHLPLEYNSALYSR	189242612	C6	complement component 6		65.9	7.05	85	3
ALNSIIDVYHK	21614544	S100A8	S100 calcium binding protein A8		32.5	4.76	74	3
ALPAASTILHYER	145309328	PAPLN	papilin, proteoglycan-like sulfated glycoprotein		39.7		68	2
ALPAVQQNNLDEDLIR	23510340	UBA1	ubiquitin-like modifier activating enzyme 1		38.8	3.32	68	2
ALPFWNEEIVPQIK	4505753	PGAM1	phosphoglycerate mutase 1 (brain)		40.5	3.76	57	2
ALPGQLKPFETLLSQNQGGK	4504183	GSTP1	glutathione S-transferase pi 1		42.6	5.61	49	3
ALPQPQNVTSLLGCTH	11321561	HPX	hemopexin	C14(Carbamidomethyl)	32	3.66	87	2
ALQAAYGASAPSVTSAALR	41327764	AKR7A2	aldo-keto reductase family 7, member A2 (aflatoxin aldehyde reductase)		32.2	2.89		2
ALQDQLVLVAAK	4557287	AGT	angiotensinogen (serpin peptidase inhibitor, clade A, member 8)		37.4	4.39	79	2
ALQEYR	355594753	CLU	clusterin				46	2
ALQSNHFELSLR	54873613	AGRN	agrin		43.5	4.15	46	3
ALSALSLGAEQR	39725934	SERPINF1	serpin peptidase inhibitor, clade F (alpha-2 antiplasmin, pigment epithelium derived factor), member 1		44.4			2
ALSIGFETCR	321400142	CD44	CD44 molecule (Indian blood group)	C9(Carbamidomethyl)	33.7	2.91	57	2
ALSLK	223029410	TLN1	talin 1	A1(Acetylation)	16.5			1
ALSMCPPSPLGCELVK	10834982	IGFBP5	insulin-like growth factor binding protein 5	M4(Oxidation); C5(Carbamidomethyl); C12(Carbamidomethyl)	25.4	3.88	42	2
ALSMLLNGTPFAFVIDLAALASRR	42716275	CNOT1	CCR4-NOT transcription complex, subunit 1	M4(Oxidation)	24.5			3
ALTSDNHGATYAFSGTHYWR	11321561	HPX	hemopexin		76.5			3
ALTVPELTQQVFDAK	29788785	TUBB	tubulin, beta class I		31.1		41	2
ALVDLADPR	295424145	PCSK1	proprotein convertase subtilisin/kexin type 1				33	2
ALVEGVDQLFTDYQIK	38016947	C5	complement component 5		28.8			2
ALVIGEVTSGGCQPPQTYHV	4506453	RBP3	retinol binding protein 3, interstitial	C12(Carbamidomethyl)	26.4			3
ALVIGEVTSGGCQPPQTYHVDDTNLYLTIPTAR	4506453	RBP3	retinol binding protein 3, interstitial	C12(Carbamidomethyl)	45.3	7.12	81	3
ALVILAK	31543380	PARK7	parkinson protein 7		22.8		48	2
ALVLIAFAQYLQQCPFEDHVK	4502027	ALB	albumin	C14(Carbamidomethyl)	36.8	7.95	77	4
ALVNYIFFK	50363217	SERPINA1	serpin peptidase inhibitor, clade A (alpha-1 antiproteinase, antitrypsin), member 1		24.5			2
ALVQQMEQLR	71773110	APOA4	apolipoprotein A-IV		32.9	3.76	69	2
ALVTVDEVLKDEK	28212222	WFIKKN2	WAP, follistatin/kazal, immunoglobulin, kunitz and netrin domain containing 2		32.9		47	2
ALWEECKPCLK	355594753	CLU	clusterin	C6(Carbamidomethyl); C9(Carbamidomethyl)	37.1			3
ALWEKPFISSR	21361302	SERPINA4	serpin peptidase inhibitor, clade A (alpha-1 antiproteinase, antitrypsin), member 4		52.1	3.09	51	2
ALYLQYTDETFR	4557485	CP	ceruloplasmin (ferroxidase)		26.3	3.77	76	2
ALYVHGGYK	333440461	ATRN	attractin		39.6		38	2
ALYYDLISSPDIH	39725934	SERPINF1	serpin peptidase inhibitor, clade F (alpha-2 antiplasmin, pigment epithelium derived factor), member 1		24.3			2
ALYYDLISSPDIHG	39725934	SERPINF1	serpin peptidase inhibitor, clade F (alpha-2 antiplasmin, pigment epithelium derived factor), member 1		27.7			2
ALYYDLISSPDIHGTY	39725934	SERPINF1	serpin peptidase inhibitor, clade F (alpha-2 antiplasmin, pigment epithelium derived factor), member 1		40.6			2
ALYYDLISSPDIHGTYK	39725934	SERPINF1	serpin peptidase inhibitor, clade F (alpha-2 antiplasmin, pigment epithelium derived factor), member 1		67.2	6.61	94	3
ALYYDLISSPDIHGTYKELLDTVTAPQK	39725934	SERPINF1	serpin peptidase inhibitor, clade F (alpha-2 antiplasmin, pigment epithelium derived factor), member 1		44.3	7.16	66	3
AMGAAQVVVTDLSATR	156627571	SORD	sorbitol dehydrogenase		57.4	4.2	123	2
AMGIMNSFVNDIFER	10800138	HIST1H2BD	histone cluster 1, H2bd		33.3	4.94	123	2
AMQHISYLNSR	57242755	CLSTN1	calsyntenin 1		40.1	3.73	64	3
AMVALIDVFHQYSGR	5454034	S100B	S100 calcium binding protein B		56.9	5.82	108	3
ANAGKPKDPTFIPAPIQAK	4557287	AGT	angiotensinogen (serpin peptidase inhibitor, clade A, member 8)		59.2	6.38	56	3
ANCHLAR	4557871	TF	transferrin	C3(Carbamidomethyl)	34.3			2
ANDESNEHSDVIDSQELSK	91206462;91598939;4759166	SPP1	secreted phosphoprotein 1		63.9	6.34	92	3
ANDGEWYHVDIQR	21070969	NRXN3	neurexin 3		29.7			2
ANEVEQMIR	33350932	DYNC1H1	dynein, cytoplasmic 1, heavy chain 1		31.1			2
ANHWSAIIGGSHSK	110347423	SPON1	spondin 1, extracellular matrix protein		35.7	4.49	76	3
ANNIAYEDVVGGEDWNPVEEK	68160947	SCG2	secretogranin II		32.7	6.13	112	2
ANNTFYGLSAGVFTK	21361176	ALDH1A1	aldehyde dehydrogenase 1 family, member A1		29.2	4.79	109	2
ANPTVTLFPPSSEELQANK	372466586	IGLL5	immunoglobulin lambda-like polypeptide 5		43.7	4.44	67	2
ANRPFLVFIR	4502261	SERPINC1	serpin peptidase inhibitor, clade C (antithrombin), member 1		46	4.36	43	3
ANSFLGEK	410170896	C4A	complement component 4A (Rodgers blood group)		22.7		60	2
ANTVQEATFQMELPK	31542984	ITIH4	inter-alpha-trypsin inhibitor heavy chain family, member 4		42.5	5.67	108	2
ANVFVQLPR	4826772	IGFALS	insulin-like growth factor binding protein, acid labile subunit		28.4		57	2
APAAPAAPPPPPPPPR	72534766	MANEAL	mannosidase, endo-alpha-like		35.9			2
APAVAEENPK	11321593	IGFBP6	insulin-like growth factor binding protein 6		34.5	3.07	71	2
APCQAGDLRDMISMYLPGAEVPEPAAPSR	28195386	SOX2	SRY (sex determining region Y)-box 2	C3(Carbamidomethyl); M11(Oxidation); M14(Oxidation)	21.6			3
APDELWNSLGPHPIPVIFK	387598055	EXTL2	exostosin-like glycosyltransferase 2		49	7.71	46	3
APDFVFYAPR	4505257	MSN	moesin		34.4		52	2
APDPGFQER	62420888	DPP7	dipeptidyl-peptidase 7		30.2			2
APEAQVSVQPN	32171249	PTGDS	prostaglandin D2 synthase 21kDa (brain)		32			2
APEAQVSVQPNFQQD	32171249	PTGDS	prostaglandin D2 synthase 21kDa (brain)		35.1			2
APEAQVSVQPNFQQDK	32171249	PTGDS	prostaglandin D2 synthase 21kDa (brain)		54.9			2
APEAQVSVQPNFQQDKF	32171249	PTGDS	prostaglandin D2 synthase 21kDa (brain)		32.3			2
APEAQVSVQPNFQQDKFLGR	32171249	PTGDS	prostaglandin D2 synthase 21kDa (brain)		38.8			3
APEGFAVR	289547636	C1RL	complement component 1, r subcomponent-like		31.1			2
APEPHVEEDDDDELDSK	56676393	ARHGDIB	Rho GDP dissociation inhibitor (GDI) beta		42.3	4.81	74	2
APEQEQAAPGPAAGGEAPK	30795231	BASP1	brain abundant, membrane attached signal protein 1		50.1	5.22	101	2
APGQDVTLFRSPDSVDR	14149793	QRICH2	glutamine rich 2			3.19		2
APGVYVGTAPSGCIGGLGAR	4502995	BFSP2	beaded filament structural protein 2, phakinin	C13(Carbamidomethyl)	57	5	81	2
APGWDPLCWDECR	154146262	FCGBP	Fc fragment of IgG binding protein	C8(Carbamidomethyl); C12(Carbamidomethyl)	54.4	4.21	72	2
APHGPGLIYR	156523970	AHSG	alpha-2-HS-glycoprotein		37.1			2
APHPQVQSVR	4503063	CRYBB2	crystallin, beta B2		30.1			3
APLIPMEHCTTR	4507171	SPARC	secreted protein, acidic, cysteine-rich (osteonectin)	C9(Carbamidomethyl)	34.2		34	3
APLPPPAPSQFQAR	17136078	VGF	VGF nerve growth factor inducible		47.2	2.99	61	2
APNHAVVTR	4557871	TF	transferrin		48.5	3.65	60	2
APNNLKPVVAEFYGSK	4557871	TF	transferrin		27			2
APPAGTSPSPGTTLAPTTVPITSAK	4503061	CRYBB1	crystallin, beta B1		28.4			2
APPGGRANITSLG	4503377	DPYSL2	dihydropyrimidinase-like 2		24.7			2
APPGRPEAQPPPLSSEHKEPVAGDAVPGPK	17136078	VGF	VGF nerve growth factor inducible		63			3
APQTVELPAVAGH	145701025	MEGF8	multiple EGF-like-domains 8		34.7			2
APQTVELPAVAGHTLTAR	145701025	MEGF8	multiple EGF-like-domains 8		41.7	7.6	65	3
APSLWVYGFSDR	4503061	CRYBB1	crystallin, beta B1		43.6			2
APSTWLTAYVVK	115298678	C3	complement component 3		45.2	4.6	85	2
APSTYGGGLSVSSR	24430192	KRT16	keratin 16		61.5	3.54	85	2
APSTYGGGLSVSSSR	15431310	KRT14	keratin 14		61.3	4.05	90	2
APSWFDTGLSEM	4503057	CRYAB	crystallin, alpha B		28.9			2
APSWFDTGLSEMR	4503057	CRYAB	crystallin, alpha B		48.7	4.71	88	3
APSWFDTGLSEMRLEK	4503057	CRYAB	crystallin, alpha B	M12(Oxidation)	55.6	5.92	67	3
APTTVPITSAK	4503061	CRYBB1	crystallin, beta B1		32.8			2
APVAGTCYQAEWDDYVPK	4505621	PEBP1	phosphatidylethanolamine binding protein 1	C7(Carbamidomethyl)	66	7.81	111	2
APYYNYK	4758092	CTBS	chitobiase, di-N-acetyl-				36	2
AQCGGGLLGVR	255918077	VCAN	versican	C3(Carbamidomethyl)	33.2	3.27	61	2
AQEGLRPGTLCTVAGWGR	4503149	CTSG	cathepsin G	C11(Carbamidomethyl)	26.5			3
AQEPVKGPVSTKPGSCPIILIR	4505787	PI3	peptidase inhibitor 3, skin-derived	C16(Carbamidomethyl)	62.5	4.49	40	3
AQFETLQQLVQHYSGTWNGNTK	23510364	FYN	FYN oncogene related to SRC, FGR, YES			3.82		3
AQGFTEDTIVFLPQ	32171249	PTGDS	prostaglandin D2 synthase 21kDa (brain)		36.2			2
AQGFTEDTIVFLPQTDK	32171249	PTGDS	prostaglandin D2 synthase 21kDa (brain)		50.9	6.3	125	3
AQGFTEDTIVFLPQTDKCMTEQ	32171249	PTGDS	prostaglandin D2 synthase 21kDa (brain)	C18(Carbamidomethyl); M19(Oxidation)	46.8	7.47	73	3
AQGPAASAEEPKPVEAPAANSDQTVTVKE	30795231	BASP1	brain abundant, membrane attached signal protein 1		33.1			3
AQLADSFHLQQFFR	194595509	SPTAN1	spectrin, alpha, non-erythrocytic 1		51.6	5.35	58	3
AQLDAAVTFGPSQVAR	146229327	ARSA	arylsulfatase A		40	4.17	82	2
AQLGDLPWQVAIK	119392081	CFI	complement factor I		44.9	4.02	66	2
AQLGGPEAAK	4504517	HSPB1	heat shock 27kDa protein 1		23.9		34	2
AQLPELPDVELPTNK	32483410	GC	group-specific component (vitamin D binding protein)		31.7			2
AQLVEEWANSVK	170295807	SERPINI1	serpin peptidase inhibitor, clade I (neuroserpin), member 1		37.5	3.47	62	2
AQLVPLPPSTYVEF	156523970	AHSG	alpha-2-HS-glycoprotein		30			2
AQLVPLPPSTYVEFTVSGTDCVAK	156523970	AHSG	alpha-2-HS-glycoprotein	C21(Carbamidomethyl)	42.8	5.91	95	3
AQPAQPADEPAEKADEPMEH	4506179	PSMA1	proteasome (prosome, macropain) subunit, alpha type, 1	M18(Oxidation)	37.4		24	3
AQPQAPGYLIAAPSVFR	118600977	CPAMD8	C3 and PZP-like, alpha-2-macroglobulin domain containing 8		66.9			2
AQPVQVAEGSEPDGFWEALGGK	4504165	GSN	gelsolin		63.7	7.43	103	3
AQPVQVAEGSEPDGFWEALGGKAA	189083772	GSN	gelsolin		25.4			3
AQSIAYHLK	190341024	SPARCL1	SPARC-like 1 (hevin)		25			2
AQTLPTSVVTITSESSPGK	112382250	SPTBN1	spectrin, beta, non-erythrocytic 1		32.4		35	2
AQTNPTPGSLGPWK	12056461	CRYBA1	crystallin, beta A1		48.9			2
AQTSQIQSIR	12056461	CRYBA1	crystallin, beta A1		27.1			2
AQTYLSIEEIQEPK	57242793	IMPG2	interphotoreceptor matrix proteoglycan 2		33.2			2
AQVEEFLAQHGSEYQSVK	32307144	PLOD1	procollagen-lysine, 2-oxoglutarate 5-dioxygenase 1		29.7	3.2	51	2
AQVPSHTVVAR	4557871	TF	transferrin		31.1			2
AQVSPTASDMLHMR	312434019	PI16	peptidase inhibitor 16	M10(Oxidation); M13(Oxidation)		3.69		3
AQVSVQPNFQQDK	32171249	PTGDS	prostaglandin D2 synthase 21kDa (brain)		44.7			2
AQWANPFDPSKTEDSSSFLIDK	205277441	SERPINA7	serpin peptidase inhibitor, clade A (alpha-1 antiproteinase, antitrypsin), member 7		46.6	6.85	69	3
AQWPAWQPLNVR	110347423	SPON1	spondin 1, extracellular matrix protein		53.1	3.62	48	2
AQYEDIAQK	119395750	KRT1	keratin 1		27.4		46	2
AQYEEIAQR	47132620	KRT2	keratin 2		27.3		45	2
AQYLQQCPFEDHVK	4502027	ALB	albumin	C7(Carbamidomethyl)	41.7			2
AQYYLPDGSTIEIGPSR	5031569	ACTR1A	ARP1 actin-related protein 1 homolog A, centractin alpha (yeast)		42.6	3.17	43	2
AREDIFMETLK	4502337	AZGP1	alpha-2-glycoprotein 1, zinc-binding		33.1	4.24	66	3
ARFEELNADLFR	5729877	HSPA8	heat shock 70kDa protein 8		29			3
ARGLSRRPGQP	67782338	APLP1	amyloid beta (A4) precursor-like protein 1		22.1			2
ARTQSVHESGLQLD	206597543	C10orf71	chromosome 10 open reading frame 71		31.4			2
ASAGLLGAHAAAI	410170896	C4A	complement component 4A (Rodgers blood group)		42.1			2
ASAGLLGAHAAAITA	410170896	C4A	complement component 4A (Rodgers blood group)		29.8			2
ASAGLLGAHAAAITAY	410170896	C4A	complement component 4A (Rodgers blood group)		32.8			2
ASAGLLGAHAAAITAYALTLTK	410170896;178557739	C4A;C4B	complement component 4B (Chido blood group);complement component 4A (Rodgers blood group)		68.7	10.95	108	3
ASAISVTVLNVIEGPVFRPGSK	119703744	DSG1	desmoglein 1		48.1		53	3
ASALVFFSCR	4557781	NAGA	N-acetylgalactosaminidase, alpha-	C9(Carbamidomethyl)	29.3		57	2
ASALWTVLPSR	4502343	B3GALNT1	beta-1,3-N-acetylgalactosaminyltransferase 1 (globoside blood group)	N-Term(Acetyl)	27.8		37	3
ASASAPAPASATEILLTPAR	60302912	ITM2C	integral membrane protein 2C		57.8	3.65	115	2
ASASATVAVNPGPDTK	4503061	CRYBB1	crystallin, beta B1		46.1	5.36	118	2
ASASATVAVNPGPDTKG	4503061	CRYBB1	crystallin, beta B1		40			2
ASASATVAVNPGPDTKGK	4503061	CRYBB1	crystallin, beta B1		59	6.75	99	3
ASASATVAVNPGPDTKGKG	4503061	CRYBB1	crystallin, beta B1		55.8			3
ASATVAVNPGPDTK	4503061	CRYBB1	crystallin, beta B1		32.2			2
ASCLYGQLPK	4504183	GSTP1	glutathione S-transferase pi 1	C3(Carbamidomethyl)	31		46	2
ASDHQTQAGKPQ	4503063	CRYBB2	crystallin, beta B2	A1(Acetylation)	28.1			2
ASDHQTQAGKPQSL	4503063	CRYBB2	crystallin, beta B2	A1(Acetylation)	27.8			2
ASDHQTQAGKPQSLN	4503063	CRYBB2	crystallin, beta B2	A1(Acetylation)	29.5			2
ASDHQTQAGKPQSLNPK	4503063	CRYBB2	crystallin, beta B2	N-Term(Acetyl)	46.8		82	2
ASDLEEYDAQEGHCRPR	4557733	LTBP2	latent transforming growth factor beta binding protein 2	C14(Carbamidomethyl)	37.2			3
ASDPLDTLGSEGALSPGGVASLLR	410170896	C4A	complement component 4A (Rodgers blood group)		52.6			2
ASEFLGYWEPR	105990535	F5	coagulation factor V (proaccelerin, labile factor)		29.1		56	2
ASEQAELPR	30425438	OAF	OAF homolog (Drosophila)		31.3		62	2
ASFQYTCQPCR	40548389	DKK3	dickkopf 3 homolog (Xenopus laevis)	C7(Carbamidomethyl); C10(Carbamidomethyl)	33.8			2
ASGDPHYTTFDGRR	154146262	FCGBP	Fc fragment of IgG binding protein		26			2
ASGGVLDASGDYR	5802984	B3GNT1	UDP-GlcNAc:betaGal beta-1,3-N-acetylglucosaminyltransferase 1		42			2
ASGPGLNTTGVPASLPVEFTIDAK	116063573	FLNA	filamin A, alpha		29.9			2
ASGSLCGACTEDGTFR	116174738	PAPPA2	pappalysin 2	C6(Carbamidomethyl); C9(Carbamidomethyl)	37.8	4.86	104	2
ASHEEVEGLVEK	5031863	LGALS3BP	lectin, galactoside-binding, soluble, 3 binding protein		41.7	3.94		2
ASHPEDPASVVEAR	62420888	DPP7	dipeptidyl-peptidase 7		45.6	4.26	62	2
ASHTSDSDVPSGVTEVVVK	355594753	CLU	clusterin		49.2			3
ASLHLPK	50363217	SERPINA1	serpin peptidase inhibitor, clade A (alpha-1 antiproteinase, antitrypsin), member 1		30.7			2
ASLINNAFQLVSIGK	309747091	ERAP1	endoplasmic reticulum aminopeptidase 1		26.9		37	2
ASLLQNESTNEQLQIHYK	384367993	COPS4	COP9 signalosome subunit 4		44.9	4.67	61	3
ASLVPMEHCITR	190341024	SPARCL1	SPARC-like 1 (hevin)	C9(Carbamidomethyl)	46.1	3.94	49	3
ASNDMYHSR	4503107	CST3	cystatin C	M5(Oxidation)	35.1		93	2
ASPAVQSFR	8922120	CRYGS	crystallin, gamma S		26.9			2
ASPDWGYDDKNGPEQWSK	4502517	CA1	carbonic anhydrase I	N-Term(Acetyl)	51		121	2
ASQHGSDVVIETDFGLR	154146262	FCGBP	Fc fragment of IgG binding protein		55.6	6.12	90	3
ASRPYSISAQGVEEMDSGK	148886707	HEPHL1	hephaestin-like 1		26.3			3
ASSETGVGAPISGPGIPGR	144226251	CHI3L1	chitinase 3-like 1 (cartilage glycoprotein-39)		44.7			2
ASSFLGEK	178557739	C4B	complement component 4B (Chido blood group)		25.9		47	2
ASSIIDELFQDR	355594753	CLU	clusterin		39.8	4.39	103	2
ASSIIDELFQDRF	355594753	CLU	clusterin		35.8			2
ASSIIDELFQDRFFTR	355594753	CLU	clusterin		40		64	3
ASSSSGPSGPVAGWSTGPSGAAR	95007020	TMEM70	transmembrane protein 70				37	2
ASTATAEQFFQK	223029474	NELL2	NEL-like 2 (chicken)		25.5		38	2
ASVDSGSSEEQGGSSR	31377806	PIGR	polymeric immunoglobulin receptor		38.9		66	2
ASVVQVGFPCLGK	111125011	WIF1	WNT inhibitory factor 1	C10(Carbamidomethyl)	39.7	4.15	80	2
ASWASSCQQVGEAVLENAR	4502995	BFSP2	beaded filament structural protein 2, phakinin	C7(Carbamidomethyl)	70.9	4.91	138	2
ASYEEVLHLLR	57242755	CLSTN1	calsyntenin 1		34.9			2
ASYLDCIR	4557871	TF	transferrin	C6(Carbamidomethyl)	31.3	2.95	48	2
ASYPPFATQQVVPPR	30089937	TMEM132A	transmembrane protein 132A		57.3	3.06	75	2
ATATSCRPCPCPYIDASR	126012571	HSPG2	heparan sulfate proteoglycan 2	C6(Carbamidomethyl); C9(Carbamidomethyl); C11(Carbamidomethyl)	65.6	5.75	57	3
ATAVVDGAFK	32189392	PRDX2	peroxiredoxin 2		36.4	3.33	67	2
ATCLAELQEFGRALR	336455091	TTC34	tetratricopeptide repeat domain 34	C3(Carbamidomethyl)	30.1			2
ATEDEGSEQKIPEATNR	4502261	SERPINC1	serpin peptidase inhibitor, clade C (antithrombin), member 1		94.8	6.61	149	3
ATEDVLVK	57242755	CLSTN1	calsyntenin 1				46	2
ATEHLSTLSEK	4557321	APOA1	apolipoprotein A-I		38.6	4.08	60	2
ATFGCHDGYSLDGPEEIECTK	153266841	APOH	apolipoprotein H (beta-2-glycoprotein I)	C5(Carbamidomethyl); C19(Carbamidomethyl)	64.9	7.7	94	3
ATFMVGSYGPRPEEYEFLTPVEEAPK	56676393	ARHGDIB	Rho GDP dissociation inhibitor (GDI) beta	M4(Oxidation)	34.9	5.2	51	3
ATFPRPKSALER	239047795	PLEKHA7	pleckstrin homology domain containing, family A member 7		23.6			2
ATISHVSPDSLYLFR	194097398	PTPRG	protein tyrosine phosphatase, receptor type, G		39.9	3.78	64	2
ATIVHQDQAYDDK	4504237	SEMA7A	semaphorin 7A, GPI membrane anchor (John Milton Hagen blood group)		45.6	4.73	65	2
ATLDVDEAGTEAAAATSFAIK	21361302	SERPINA4	serpin peptidase inhibitor, clade A (alpha-1 antiproteinase, antitrypsin), member 4		37.4	4.17	80	3
ATLGPAVRPLPWQR	42544239	CFD	complement factor D (adipsin)		30.9	3.81	36	2
ATLKDQLIYNLLK	5031857	LDHA	lactate dehydrogenase A	N-Term(Acetyl)	48.8		61	2
ATLLDIYK	38016947	C5	complement component 5		20		52	2
ATLSEK	156523970	AHSG	alpha-2-HS-glycoprotein				50	1
ATLVCLISDFYPGAVTVAWK	372466586	IGLL5	immunoglobulin lambda-like polypeptide 5	C5(Carbamidomethyl)	40	6.2	83	3
ATPQHTVSFTCESHGFSPR	341914298	LOC100653194	signal-regulatory protein beta-1 isoform 3-like	C11(Carbamidomethyl)		4.02	30	4
ATPYTFPGGTGQIINK	13124891	GALNT1	UDP-N-acetyl-alpha-D-galactosamine:polypeptide N-acetylgalactosaminyltransferase 1 (GalNAc-T1)		26.7			2
ATQCHGSTGQCWCVDK	4759164	SPOCK1	sparc/osteonectin, cwcv and kazal-like domains proteoglycan (testican) 1	C4(Carbamidomethyl); C11(Carbamidomethyl); C13(Carbamidomethyl)	51.3	4.87	49	3
ATQCHGSTGQCWCVDKYGNELAGSR	4759164	SPOCK1	sparc/osteonectin, cwcv and kazal-like domains proteoglycan (testican) 1	C4(Carbamidomethyl); C11(Carbamidomethyl); C13(Carbamidomethyl)		9.35	32	4
ATSYQMPLVQCASSSPR	23308597	APCDD1	adenomatosis polyposis coli down-regulated 1	C11(Carbamidomethyl)	25.8			3
ATTVTGTPCQDWAAQEPHR	4505881	PLG	plasminogen	C9(Carbamidomethyl)	59.3	5.99	68	3
ATVAVNPGPDTK	4503061	CRYBB1	crystallin, beta B1		36			2
ATVHIQVNDVNEYAPVFK	57242755	CLSTN1	calsyntenin 1		50.9	7.56	77	3
ATVLNYLPK	66932947	A2M	alpha-2-macroglobulin		25.5	2.85	52	2
ATVNPSAPR	4557417	CD14	CD14 molecule		34.5		53	2
ATVQQLEGR	4557581	FABP5	fatty acid binding protein 5 (psoriasis-associated)	N-Term(Acetyl)	33.1		73	2
ATVSPGPHAGEAEPPSR	12707562	PER2	period circadian clock 2			3.22		3
ATVVYQGER	153266841	APOH	apolipoprotein H (beta-2-glycoprotein I)		33.4	2.95	66	2
ATWSGAVLAGR	21071030	A1BG	alpha-1-B glycoprotein		32.8	3.38	74	2
ATYFGSIVLLSPAVIDSPLK	5453914	PLTP	phospholipid transfer protein		35.6		67	2
ATYIQNYR	4758092	CTBS	chitobiase, di-N-acetyl-		22.6		42	2
AVALDLPGFGNSAPSK	226437571	ABHD14A	abhydrolase domain containing 14A		34.9		48	2
AVALGDGGHYTCR	21071030	A1BG	alpha-1-B glycoprotein	C12(Carbamidomethyl)	60.2			2
AVANFFSGSCAPCADGTDFPQL	4557871	TF	transferrin	C10(Carbamidomethyl); C13(Carbamidomethyl)	26.1			3
AVANFFSGSCAPCADGTDFPQLCQL	4557871	TF	transferrin	C10(Carbamidomethyl); C13(Carbamidomethyl); C23(Carbamidomethyl)	35.3			3
AVANFFSGSCAPCADGTDFPQLCQLCPGCGCSTLNQYFGYSGAFK	4557871	TF	transferrin	C10(Carbamidomethyl); C13(Carbamidomethyl); C23(Carbamidomethyl); C26(Carbamidomethyl); C29(Carbamidomethyl); C31(Carbamidomethyl)	18		60	3
AVASTVHNTHQPQAQQNEPSECR	145309328	PAPLN	papilin, proteoglycan-like sulfated glycoprotein	C22(Carbamidomethyl)	58.4	7.6	72	3
AVCMLSNTTAIAEAWAR	57013276;393715095	TUBA1B;TUBA1A	tubulin, alpha 1a;tubulin, alpha 1b	C3(Carbamidomethyl)	38.3	4.07	57	3
AVCSQEAMTGPCR	4502147	APLP2	amyloid beta (A4) precursor-like protein 2	C3(Carbamidomethyl); M8(Oxidation); C12(Carbamidomethyl)	35.2		62	2
AVDAALKK	4504893	KNG1	kininogen 1		40.5		46	2
AVEENQESTPVVIQQETTGTPR	47132549	FN1	fibronectin 1		36.9			3
AVENSSTAIGIR	23110939	PSMA3	proteasome (prosome, macropain) subunit, alpha type, 3		40.8	3.17	60	2
AVEPQLQEEER	5453914	PLTP	phospholipid transfer protein		41		63	2
AVFPSIVGR	4501887	ACTG1	actin, gamma 1		30.6			2
AVFPSIVGRPR	4501885;4885049	ACTC1;ACTB	actin, alpha, cardiac muscle 1;actin, beta		26.6		50	2
AVFPSIVGRPRHQGV	4501887	ACTG1	actin, gamma 1		29.7			3
AVFVDLEPTVIDEVR	393715095;57013276	TUBA1B;TUBA1A	tubulin, alpha 1a;tubulin, alpha 1b		49.3	4.44	102	2
AVFYNSVNGIIFVHDLTNK	62751417	RABL3	RAB, member of RAS oncogene family-like 3		24.8			3
AVGAFSATDSFDHK	4506335	PVALB	parvalbumin		32.8		57	2
AVGAFSATDSFDHKK	4506335	PVALB	parvalbumin		25.6	3.98		3
AVGDKLPECEAVCGKPK	45580723;186910296	HPR;HP	haptoglobin;haptoglobin-related protein	C9(Carbamidomethyl); C13(Carbamidomethyl)	59.3	6.48	51	3
AVGGKPAGWQVGGAQGCGECVSK	154146262	FCGBP	Fc fragment of IgG binding protein	C17(Carbamidomethyl); C20(Carbamidomethyl)	41			3
AVGNLR	4557871	TF	transferrin				32	1
AVGNLRK	4557871	TF	transferrin		31.7		41	2
AVGPHQFLGDQEAIQAAIK	40353764	BPGM	2,3-bisphosphoglycerate mutase		74.1	8.3	100	3
AVGPQLVR	4506453	RBP3	retinol binding protein 3, interstitial		36.1		70	2
AVGSGATFSHYY	410170896	C4A	complement component 4A (Rodgers blood group)		38.2			2
AVGSGATFSHYYY	410170896	C4A	complement component 4A (Rodgers blood group)		30.3			2
AVGSGATFSHYYYMIL	410170896	C4A	complement component 4A (Rodgers blood group)		26.9			2
AVGSGATFSHYYYMILSR	410170896;178557739	C4A;C4B	complement component 4B (Chido blood group);complement component 4A (Rodgers blood group)	M14(Oxidation)	38.9	6.14	76	3
AVHGVLEDFR	6631090	IMPG1	interphotoreceptor matrix proteoglycan 1		31.2	3.5	42	3
AVHKAVLTIDEK	50363217	SERPINA1	serpin peptidase inhibitor, clade A (alpha-1 antiproteinase, antitrypsin), member 1		50.5	4.66	70	2
AVHLPSGGQYK	8922120	CRYGS	crystallin, gamma S		40.8	4.8	56	3
AVHLPSGGQYKIQIFEK	8922120	CRYGS	crystallin, gamma S		58.7	7.77	69	4
AVHLPSGGQYKIQIFEKG	8922120	CRYGS	crystallin, gamma S		45			3
AVIQHFQEK	324021738	APP	amyloid beta (A4) precursor protein		26.3			2
AVISVPAEFDLK	48928056	HSPA13	heat shock protein 70kDa family, member 13		25.8			2
AVLDVFEEGTEASAATAVK	50659080	SERPINA3	serpin peptidase inhibitor, clade A (alpha-1 antiproteinase, antitrypsin), member 3		58	7.23	144	3
AVLEALGSCLNNK	22547186	SHMT1	serine hydroxymethyltransferase 1 (soluble)	C9(Carbamidomethyl)	29.2			2
AVLGLVR	6042196	CTSF	cathepsin F				38	2
AVLHIGEK	205277441	SERPINA7	serpin peptidase inhibitor, clade A (alpha-1 antiproteinase, antitrypsin), member 7		40.5		39	2
AVLHVALR	18201905	GPI	glucose-6-phosphate isomerase		44.8		35	2
AVLHVHGGGGPR	126012571	HSPG2	heparan sulfate proteoglycan 2		29.1			3
AVLQLNEEGVDTAGSTGVTLNLTSKPIILR	73858564	SERPINA6	serpin peptidase inhibitor, clade A (alpha-1 antiproteinase, antitrypsin), member 6		52.2	9.19	102	3
AVLTIDEK	50363217	SERPINA1	serpin peptidase inhibitor, clade A (alpha-1 antiproteinase, antitrypsin), member 1		28	3.2	56	2
AVLVDLEPGTMDSVR	5174735	TUBB4B	tubulin, beta 4B class IVb	M11(Oxidation)	24.4		55	2
AVLYNYR	115298678	C3	complement component 3		23.8		35	2
AVMDDFAAFVEK	4502027	ALB	albumin	M3(Oxidation)	31.6	3.71	89	2
AVPAVTEGPIPEVLK	4503143	CTSD	cathepsin D		34.5			2
AVPHPDSQPDTIDHDLLLLQLSEK	42544239	CFD	complement factor D (adipsin)		58.4	7.56	55	3
AVPLSVALVDYHSTK	221316738	GAS6	growth arrest-specific 6		29.4		59	2
AVPWQGTMTLSK	4503107	CST3	cystatin C		34.8			2
AVPWVILSDGDGTVEK	20270339	CANT1	calcium activated nucleotidase 1		52	3.83	76	2
AVQQPDGLAVLGIFLK	4557395	CA2	carbonic anhydrase II		42.9	5.88	75	3
AVRVVLGAHNLSR	4503549	ELANE	elastase, neutrophil expressed		59.3	4.42	53	3
AVSNEIVRFPTDQLTPDQER	4557759	MPO	myeloperoxidase		51.7	8.1	66	3
AVSNFGYDLYR	39725934	SERPINF1	serpin peptidase inhibitor, clade F (alpha-2 antiplasmin, pigment epithelium derived factor), member 1		40.6			2
AVSPTDCSAVEPEAEK	4504489	HRG	histidine-rich glycoprotein	C7(Carbamidomethyl)	46.9			2
AVSSAAGPLGPGDAVR	130492454	ZFR2	zinc finger RNA binding protein 2		39			2
AVSSFPDPALYPLGSR	229892302	FLT1	fms-related tyrosine kinase 1		37.3	2.94	53	2
AVSVEAAVTPAEPYAR	30089937	TMEM132A	transmembrane protein 132A		35	4.2	101	2
AVTELNEPLSNEDR	4507951	YWHAH	tyrosine 3-monooxygenase/tryptophan 5-monooxygenase activation protein, eta polypeptide		38.8		44	2
AVTEQGAELSNEER	5803227	YWHAQ	tyrosine 3-monooxygenase/tryptophan 5-monooxygenase activation protein, theta polypeptide		50.1	3.67	93	2
AVTEQGHELSNEER	21328448	YWHAB	tyrosine 3-monooxygenase/tryptophan 5-monooxygenase activation protein, beta polypeptide		57.6	4.53	97	2
AVVEVDESGTR	194018472	SERPINA5	serpin peptidase inhibitor, clade A (alpha-1 antiproteinase, antitrypsin), member 5		34.8	3.04	72	2
AVVFLEPQWYR	189083842	FCGR3A	Fc fragment of IgG, low affinity IIIa, receptor (CD16a)		29.2		50	2
AVVHGILMGVPVPFPIPEPDGCK	5453678	NPC2	Niemann-Pick disease, type C2	M8(Oxidation); C22(Carbamidomethyl)	62.3	6.42	51	3
AVVVHAGEDDLGR	118582275	SOD3	superoxide dismutase 3, extracellular		71.8	3.85	74	3
AVYERPNFAGY	8922120	CRYGS	crystallin, gamma S		28.8			2
AVYERPNFAGYMYILPQGEYPEYQR	8922120	CRYGS	crystallin, gamma S		52.4			3
AVYLPNCDR	10834982	IGFBP5	insulin-like growth factor binding protein 5	C7(Carbamidomethyl)	25.9			2
AVYTCNEGYQLLGEINYR	62739186	CFH	complement factor H	C5(Carbamidomethyl)	33.7	6.04	137	3
AWDLAGVEPDITVPMSEALSIAQDIVALR	4506453	RBP3	retinol binding protein 3, interstitial	M15(Oxidation)	28.6	6.58	102	3
AWLYPGRR	144226251	CHI3L1	chitinase 3-like 1 (cartilage glycoprotein-39)		39.7			2
AWRPALYLAALDCAEETNSAVCR	13325075	QSOX1	quiescin Q6 sulfhydryl oxidase 1	C13(Carbamidomethyl); C22(Carbamidomethyl)	91.3	6.96	88	3
AWVAWR	4557894	LYZ	lysozyme				39	2
AYGTGFVGCLR	54873613	AGRN	agrin	C9(Carbamidomethyl)	26.2	3.44	64	2
AYHEQLSVAEITNACFEPANQMVK	57013276;393715095	TUBA1B;TUBA1A	tubulin, alpha 1a;tubulin, alpha 1b	C15(Carbamidomethyl)	74.7	8.27	90	3
AYKSELEEQLTPVAEETR	4557325	APOE	apolipoprotein E		55.8	6.56	127	2
AYLEEECPATLR	4502337	AZGP1	alpha-2-glycoprotein 1, zinc-binding	C7(Carbamidomethyl)	30.9	4.12	88	2
AYLEEECPATLRK	4502337	AZGP1	alpha-2-glycoprotein 1, zinc-binding	C7(Carbamidomethyl)	54.3	4.91	65	3
AYMTVLQSIENYVQIDITR	7305303	NCKAP1	NCK-associated protein 1		27			3
AYPDVAALSDGYWVVSNR	5729770	TPP1	tripeptidyl peptidase I		69.4	5.22	99	2
AYPSATISWFR	94420689	NCAM1	neural cell adhesion molecule 1		30.2			2
AYQGVAAPFPK	17136078	VGF	VGF nerve growth factor inducible		27.7	3.07	46	2
AYSHSVSLTR	154146262	FCGBP	Fc fragment of IgG binding protein		32.6		65	2
AYSLFSYNTQGR	4502133	APCS	amyloid P component, serum		39.1		50	2
AYSSFNPAMSDPNRPPCR	4503009	CPE	carboxypeptidase E	M9(Oxidation); C17(Carbamidomethyl)	47.4	4.37	49	3
AYTYSAFFCPSER	118600977	CPAMD8	C3 and PZP-like, alpha-2-macroglobulin domain containing 8	C9(Carbamidomethyl)	31.4		33	2
AYWQVHLDQVEVASGLTLCK	4503143	CTSD	cathepsin D	C19(Carbamidomethyl)	60.6	7.52	88	3
AYYENSPQQVFSTEFEVK	115298678	C3	complement component 3		41.4	3.57	34	2
AYYHLLEQVAPK	167614506	LCP1	lymphocyte cytosolic protein 1 (L-plastin)		31.7			2
AYYSTVDQVK	4557485	CP	ceruloplasmin (ferroxidase)		24.4			2
CADFHTYLSR	8922120	CRYGS	crystallin, gamma S	C1(Carbamidomethyl); C1-17.02655	30.5			2
CAEDYLSVVLNQLCVLHEK	4502027	ALB	albumin	C1(Carbamidomethyl); C14(Carbamidomethyl)	53.1			3
CAEENCFIQK	115298678	C3	complement component 3	C1(Carbamidomethyl); C6(Carbamidomethyl)	31.8	3.07	40	2
CALEDETYADGAETEVDCNR	5901956	FSTL1	follistatin-like 1	C1(Carbamidomethyl); C18(Carbamidomethyl)	62.4	5.06	147	2
CALSHHER	4557871	TF	transferrin	C1(Carbamidomethyl); C1-17.02655	32.6			2
CAMLNPPNR	4505787	PI3	peptidase inhibitor 3, skin-derived	C1(Carbamidomethyl); M3(Oxidation)			42	2
CAPFFYGGCGGNR	209915573	APP	amyloid beta (A4) precursor protein	C1(Carbamidomethyl); C9(Carbamidomethyl)	37		30	2
CAPGLQCHPPKDDEAPLR	11321593	IGFBP6	insulin-like growth factor binding protein 6	C1(Carbamidomethyl); C7(Carbamidomethyl); C1-17.02655	55.2			3
CASAFPAAPAFYPRAYSDPD	4758090	NKX2-5	NK2 homeobox 5	C1(Carbamidomethyl); C1-17.02655	23.4			3
CAYGYYQDETTGR	4505393	NGFR	nerve growth factor receptor	C1(Carbamidomethyl)	36.6		50	2
CCAAADPHECYAK	4502027	ALB	albumin	C1(Carbamidomethyl); C2(Carbamidomethyl); C10(Carbamidomethyl); C1-17.02655	58.9			2
CCESASEDCMAK	32483410	GC	group-specific component (vitamin D binding protein)	C1(Carbamidomethyl); C2(Carbamidomethyl); C9(Carbamidomethyl); M10(Oxidation)	32.5		43	2
CCHCCLLGR	34734068	FBLN1	fibulin 1	C1(Carbamidomethyl); C2(Carbamidomethyl); C4(Carbamidomethyl); C5(Carbamidomethyl); C1-17.02655	34.8			2
CCHGDLLECADDR	4502027	ALB	albumin	C1(Carbamidomethyl); C2(Carbamidomethyl); C9(Carbamidomethyl); C1-17.02655	70.1			2
CCHGDLLECADDRADLAK	4502027	ALB	albumin	C1(Carbamidomethyl); C2(Carbamidomethyl); C9(Carbamidomethyl); C1-17.02655	67.4			3
CCHGDYSFR	13569919	C1QTNF3	C1q and tumor necrosis factor related protein 3	C1(Carbamidomethyl); C2(Carbamidomethyl); C1-17.02655	31.2			2
CCQDGVTR	410170896	C4A	complement component 4A (Rodgers blood group)	C1(Carbamidomethyl); C2(Carbamidomethyl); C1-17.02655	27.4			2
CCSINSPPLYCDSEIDAELK	32483410	GC	group-specific component (vitamin D binding protein)	C1(Carbamidomethyl); C2(Carbamidomethyl); C11(Carbamidomethyl)	39.2			2
CCTESLVNR	4502027;c001	ALB;LINC00160	albumin;long intergenic non-protein coding RNA 160	C1(Carbamidomethyl); C2(Carbamidomethyl)	33.3		56	2
CDAGWLADGSVR	4503053;30102948	HAPLN1;HAPLN3	hyaluronan and proteoglycan link protein 1;hyaluronan and proteoglycan link protein 3	C1(Carbamidomethyl)	49.6	2.8	64	2
CDCADFHTYLSR	8922120	CRYGS	crystallin, gamma S	C1(Carbamidomethyl); C3(Carbamidomethyl)	36.7			2
CDCDCADFHTYLSR	8922120	CRYGS	crystallin, gamma S	C1(Carbamidomethyl); C3(Carbamidomethyl); C5(Carbamidomethyl)	41.5			2
CDENILWLDYK	33286418	PKM	pyruvate kinase, muscle	C1(Carbamidomethyl)	27.1		50	2
CDEPILSNR	4505621	PEBP1	phosphatidylethanolamine binding protein 1	C1(Carbamidomethyl)	37.4	3.01	43	2
CDEWSVNSVGK	4557871	TF	transferrin	C1(Carbamidomethyl)	31.2	4.37	73	2
CDSGFALDSEER	281485550	FBN1	fibrillin 1	C1(Carbamidomethyl)	35.2		46	2
CDSSPDSAEDVR	156523970	AHSG	alpha-2-HS-glycoprotein	C1(Carbamidomethyl)	32.9		54	2
CDSSPDSAEDVRK	156523970	AHSG	alpha-2-HS-glycoprotein	C1(Carbamidomethyl)	51		45	2
CDYWIR	38455402	LCN2	lipocalin 2	C1(Carbamidomethyl)			41	2
CEASAVPAPDFEWYR	45594240	LSAMP	limbic system-associated membrane protein	C1(Carbamidomethyl)			40	2
CECEIGYELDR	281485550	FBN1	fibrillin 1	C1(Carbamidomethyl); C3(Carbamidomethyl)	40.5	3.76	87	2
CECFPGLAVGLDGR	281485550	FBN1	fibrillin 1	C1(Carbamidomethyl); C3(Carbamidomethyl)	35.8	2.94		2
CECPVGFFYNDK	281485550	FBN1	fibrillin 1	C1(Carbamidomethyl); C3(Carbamidomethyl)	27.3	3.22	54	2
CEDTPEAGYFAVAVVK	4557871	TF	transferrin	C1(Carbamidomethyl); C1-17.02655	46.2			2
CEEDEEFTCR	4505881	PLG	plasminogen	C1(Carbamidomethyl); C9(Carbamidomethyl)	30.3	3.49	60	2
CEFSHCSNSPR	226342955	SYT14	synaptotagmin XIV	C1(Carbamidomethyl); C6(Carbamidomethyl); C1-17.02655	23.3			2
CEGPIPDVTFELLR	21071030	A1BG	alpha-1-B glycoprotein	C1(Carbamidomethyl)	45	4.33	79	2
CELSAECPSLTDSLLEK	4758074	CRYBB3	crystallin, beta B3	C1(Carbamidomethyl); C7(Carbamidomethyl)	42.7	5.08	123	2
CEPGFWNFR	54873613	AGRN	agrin	C1(Carbamidomethyl); C1-17.02655	27			2
CEVQHGIDDSSDAVEVK	38372931	BCAN	brevican	C1(Carbamidomethyl)	65.5	5.98	96	3
CFEGCECDDR	154146262	FCGBP	Fc fragment of IgG binding protein	C1(Carbamidomethyl); C5(Carbamidomethyl); C7(Carbamidomethyl)	28.8		66	2
CFEGFGIDGPAIAK	62739186	CFH	complement factor H	C1(Carbamidomethyl)	31.8	3.07	58	2
CFELQEAGPPDCR	91823602	ENPP2	ectonucleotide pyrophosphatase/phosphodiesterase 2	C1(Carbamidomethyl); C12(Carbamidomethyl)	34.3	3.84	79	2
CFEPQLLR	145275213	F12	coagulation factor XII (Hageman factor)	C1(Carbamidomethyl)	34.7		51	2
CFETVYDGYSK	29294641	LYNX1	Ly6/neurotoxin 1	C1(Carbamidomethyl)	34.3	3.42	54	2
CFFQGDHGFDNK	91823602	ENPP2	ectonucleotide pyrophosphatase/phosphodiesterase 2	C1(Carbamidomethyl)	26.4	4	42	3
CFKEHSSLAFWK	153266841	APOH	apolipoprotein H (beta-2-glycoprotein I)	C1(Carbamidomethyl)	36.1	5.93	40	3
CFLAFTQTK	156627579	CLEC3B	C-type lectin domain family 3, member B	C1(Carbamidomethyl)	23.6		37	2
CFPLSLVPTEFCPSPPALK	45580688	C7	complement component 7	C1(Carbamidomethyl); C12(Carbamidomethyl)	25.4			2
CFQGNQFLR	11321561	HPX	hemopexin	C1(Carbamidomethyl)	30			2
CFSALEVDETYVPK	4502027	ALB	albumin	C1(Carbamidomethyl)	36.2			2
CFTVDDKEHSIK	67782358	CFB	complement factor B	C1(Carbamidomethyl); C1-17.02655	35.8			2
CGGPAPGVR	118600983	NCAN	neurocan	C1(Carbamidomethyl); C1-17.02655	32.8			2
CGNPDVANYNFFPR	11342666	MMP2	matrix metallopeptidase 2 (gelatinase A, 72kDa gelatinase, 72kDa type IV collagenase)	C1(Carbamidomethyl)	39.1	3.94	82	2
CGPPPPIDNGDITSFPLSVYAPASSVEYQCQNLYQLEGNKR	118442839;62739186	CFHR1;CFH	complement factor H;complement factor H-related 1	C1(Carbamidomethyl); C30(Carbamidomethyl)	62	6.16	51	3
CGQQFILER	12056461	CRYBA1	crystallin, beta A1	C1(Carbamidomethyl); C1-17.02655	31.5			2
CGVPSPECESFLEHLQR	124486584	RTBDN	retbindin	C1(Carbamidomethyl); C8(Carbamidomethyl)	26.2	5.46	67	3
CHAGHLNGVYYQGGTYSK	70906437	FGG	fibrinogen gamma chain	C1(Carbamidomethyl); C1-17.02655	41.9			2
CHCSPGYVAEAGPPHCTAK	4557733	LTBP2	latent transforming growth factor beta binding protein 2	C1(Carbamidomethyl); C3(Carbamidomethyl); C16(Carbamidomethyl); C1-17.02655	86.3			3
CHCSPGYVAEAGPPHCTAKE	4557733	LTBP2	latent transforming growth factor beta binding protein 2	C1(Carbamidomethyl); C3(Carbamidomethyl); C16(Carbamidomethyl); C1-17.02655	93.4			3
CHDVTAVVEVK	38455388	FRZB	frizzled-related protein	C1(Carbamidomethyl)	33.3	5.24	87	2
CHFGFVGR	145701025	MEGF8	multiple EGF-like-domains 8	C1(Carbamidomethyl); C1-17.02655	24.9			2
CHGDLLECADDR	4502027	ALB	albumin	C1(Carbamidomethyl); C8(Carbamidomethyl); C1-17.02655	53.8			2
CHGDLLECADDRADLAK	4502027	ALB	albumin	C1(Carbamidomethyl); C8(Carbamidomethyl); C1-17.02655	69.4			2
CHLAQVPSHTVVAR	4557871	TF	transferrin	C1(Carbamidomethyl); C1-17.02655	47.8			2
CHPGYKPTTDEPTTVICQK	4502503	C4BPA	complement component 4 binding protein, alpha	C1(Carbamidomethyl); C17(Carbamidomethyl); C1-17.02655	37.3			3
CHPNSPLDEENLTQENQDR	50659080	SERPINA3	serpin peptidase inhibitor, clade A (alpha-1 antiproteinase, antitrypsin), member 3	C1(Carbamidomethyl); C1-17.02655	35.4			2
CHSAARDLVWSQAWPDPDVLEISMQTPGGSSCR	46409646	C9orf139	chromosome 9 open reading frame 139	C1(Carbamidomethyl); C32(Carbamidomethyl)		3.57		3
CHSVITQDFLTCWLSIR	5729770	TPP1	tripeptidyl peptidase I	C1(Carbamidomethyl); C12(Carbamidomethyl)	69.6	5.68	79	3
CHTCQNGGTVILMDGKC	4502511	C9	complement component 9	C1(Carbamidomethyl); C4(Carbamidomethyl); C17(Carbamidomethyl)	32.7			2
CICKPGFQLASDGR	281485550	FBN1	fibrillin 1	C1(Carbamidomethyl); C3(Carbamidomethyl)	44		51	2
CICPPGLEGEQCEISK	111125011	WIF1	WNT inhibitory factor 1	C1(Carbamidomethyl); C3(Carbamidomethyl); C12(Carbamidomethyl)	66.8	4.42	86	2
CIEGTCVCK	119392081	CFI	complement factor I	C1(Carbamidomethyl); C6(Carbamidomethyl); C8(Carbamidomethyl)			41	2
CIHLENIEESIYNHTSDK	150170667	ZNF471	zinc finger protein 471	C1(Carbamidomethyl)		3.46		3
CIIEVLSNALSK	221316599	CHGB	chromogranin B (secretogranin 1)	C1(Carbamidomethyl); C1-17.02655	39.4			2
CISIYSSER	4504237	SEMA7A	semaphorin 7A, GPI membrane anchor (John Milton Hagen blood group)	C1(Carbamidomethyl)	29.7		44	2
CIVEVISDTLSKPSPMPVSQECFETLR	4502805	CHGA	chromogranin A (parathyroid secretory protein 1)	C1(Carbamidomethyl); C22(Carbamidomethyl); M16(Oxidation)	36.5			3
CKDGVVFGVEK	4506183	PSMA3	proteasome (prosome, macropain) subunit, alpha type, 3	C1(Carbamidomethyl); C1-17.02655	39.8			2
CKGEQFVFEK	4503063	CRYBB2	crystallin, beta B2	C1(Carbamidomethyl); C1-17.02655	34.8			2
CKGEQFVFEKGEYPR	4503063	CRYBB2	crystallin, beta B2	C1(Carbamidomethyl); C1-17.02655	72.1			3
CKLEFHAC	4759164	SPOCK1	sparc/osteonectin, cwcv and kazal-like domains proteoglycan (testican) 1	C1(Carbamidomethyl); C8(Carbamidomethyl); C1-17.02655	35.1			2
CKLEFHACSTGK	4759164	SPOCK1	sparc/osteonectin, cwcv and kazal-like domains proteoglycan (testican) 1	C1(Carbamidomethyl); C8(Carbamidomethyl)	50.6	5.33	63	3
CKPCPVAQSAMVCGSDGHSYTSK	4759164	SPOCK1	sparc/osteonectin, cwcv and kazal-like domains proteoglycan (testican) 1	C1(Carbamidomethyl); C4(Carbamidomethyl); C13(Carbamidomethyl); M11(Oxidation); C1-17.02655	69.8			3
CKPGYDSQGSLDGLEPGLCGPGTK	6631090	IMPG1	interphotoreceptor matrix proteoglycan 1	C1(Carbamidomethyl); C19(Carbamidomethyl)	36.3		35	3
CKPVNTFVHEPLVDVQNVCFQEK	38201682	RNASE1	ribonuclease, RNase A family, 1 (pancreatic)	C1(Carbamidomethyl); C19(Carbamidomethyl)	34.1	8.29	73	3
CLAENAGDVAFVK	312433998	LTF	lactotransferrin	C1(Carbamidomethyl)	36.1	4.07	91	2
CLAFECPENYR	34734062	FBLN1	fibulin 1	C1(Carbamidomethyl); C6(Carbamidomethyl)	36.8	3.24	66	2
CLAFHDISPQAPTHFLVIPK	4885413	HINT1	histidine triad nucleotide binding protein 1	C1(Carbamidomethyl); C1-17.02655	35.4			3
CLANGGIHYITLDGR	154146262	FCGBP	Fc fragment of IgG binding protein	C1(Carbamidomethyl)	30.4			3
CLAPLEGAR	21071030	A1BG	alpha-1-B glycoprotein	C1(Carbamidomethyl)	43.5	3.1	79	2
CLAYDFYPGK	4502337	AZGP1	alpha-2-glycoprotein 1, zinc-binding	C1(Carbamidomethyl)	31.9	3.87	56	2
CLCACPFK	4502511	C9	complement component 9	C1(Carbamidomethyl); C3(Carbamidomethyl); C5(Carbamidomethyl)	22.7			2
CLCLPGFSGPR	126012571	HSPG2	heparan sulfate proteoglycan 2	C1(Carbamidomethyl); C3(Carbamidomethyl)	37.1			2
CLEVK	312433986	XIRP2	xin actin-binding repeat containing 2	C1(Carbamidomethyl)			37	1
CLHPCVISR	118442839;62739186	CFHR1;CFH	complement factor H;complement factor H-related 1	C1(Carbamidomethyl); C5(Carbamidomethyl)	38.8	3.95	40	3
CLKDGAGDVAFVK	4557871	TF	transferrin	C1(Carbamidomethyl)	54	6.01	65	3
CLKDTDCPGIKK	4505787	PI3	peptidase inhibitor 3, skin-derived	C1(Carbamidomethyl); C7(Carbamidomethyl); C1-17.02655	41.4			3
CLLEQLKPCHGLSAPENGAR	148839280	SEZ6	seizure related 6 homolog (mouse)	C1(Carbamidomethyl); C9(Carbamidomethyl); C1-17.02655	52.8			3
CLLPGQSGPLCDALATYAAACQAAGATVHPWR	154146262	FCGBP	Fc fragment of IgG binding protein	C1(Carbamidomethyl); C11(Carbamidomethyl); C21(Carbamidomethyl); C1-17.02655	39.2			3
CLNPSFNPPEK	5901956	FSTL1	follistatin-like 1	C1(Carbamidomethyl)	34.2		38	2
CLNPSFNPPEKK	5901956	FSTL1	follistatin-like 1	C1(Carbamidomethyl); C1-17.02655	34.9			2
CLPDQQPIPTETFQVADR	4504237	SEMA7A	semaphorin 7A, GPI membrane anchor (John Milton Hagen blood group)	C1(Carbamidomethyl)	36.4	3.32	50	2
CLPGEFVSEALLVPEGCR	67782338	APLP1	amyloid beta (A4) precursor-like protein 1	C1(Carbamidomethyl); C17(Carbamidomethyl)	39.5	3.26	59	2
CLPVCGKPVNPVEQR	66347875	C1R	complement component 1, r subcomponent	C1(Carbamidomethyl); C5(Carbamidomethyl)	35.8			3
CLRDPQR	4885065	APLP1	amyloid beta (A4) precursor-like protein 1	C1(Carbamidomethyl); C1-17.02655	28.6			2
CLTHLEDLQRNCR	156105701	SENP6	SUMO1/sentrin specific peptidase 6	C1(Carbamidomethyl); C12(Carbamidomethyl); C1-17.02655	26.3			3
CLVEKGDVAFVK	4557871	TF	transferrin	C1(Carbamidomethyl)	57.8	5.57	92	3
CLVGEFVSDALLVPDK	209915573	APP	amyloid beta (A4) precursor protein	C1(Carbamidomethyl)	27.6	5.7	89	2
CLVGEFVSDALLVPDKCK	324021738	APP	amyloid beta (A4) precursor protein	C1(Carbamidomethyl); C17(Carbamidomethyl); C1-17.02655	62.8			2
CLVGEFVSDVLLVPEK	4502147	APLP2	amyloid beta (A4) precursor-like protein 2	C1(Carbamidomethyl)	50.8	5.23	58	2
CLVNLIEK	67782358	CFB	complement factor B	C1(Carbamidomethyl)	27.7	3.4	41	2
CNEYYLLR	110611237	F13B	coagulation factor XIII, B polypeptide	C1(Carbamidomethyl)			40	2
CNGDNDCGDFSDEDDCESEPRPPCR	4502511	C9	complement component 9	C1(Carbamidomethyl); C7(Carbamidomethyl); C16(Carbamidomethyl); C24(Carbamidomethyl)	50.3	5.12	70	3
CNLLAEK	156523970	AHSG	alpha-2-HS-glycoprotein	C1(Carbamidomethyl)		2.85	52	2
CNMGYEYSER	62739186	CFH	complement factor H	C1(Carbamidomethyl); M3(Oxidation)	25.8		47	2
CPARSEVGTRLLVVSTQLSHCRT	18087833	PEX11G	peroxisomal biogenesis factor 11 gamma	C1(Carbamidomethyl); C21(Carbamidomethyl)	26			3
CPCASGLLCQPH	40548389	DKK3	dickkopf 3 homolog (Xenopus laevis)	C1(Carbamidomethyl); C3(Carbamidomethyl); C9(Carbamidomethyl)	27.3			2
CPCASGLLCQPHSH	40548389	DKK3	dickkopf 3 homolog (Xenopus laevis)	C1(Carbamidomethyl); C3(Carbamidomethyl); C9(Carbamidomethyl)	37.1			2
CPCASGLLCQPHSHSLVYVCK	40548389	DKK3	dickkopf 3 homolog (Xenopus laevis)	C1(Carbamidomethyl); C3(Carbamidomethyl); C9(Carbamidomethyl); C20(Carbamidomethyl); C1-17.02655	46.5			3
CPCASGLLCQPHSHSLVYVCKPTFVGSR	40548389	DKK3	dickkopf 3 homolog (Xenopus laevis)	C1(Carbamidomethyl); C3(Carbamidomethyl); C9(Carbamidomethyl); C20(Carbamidomethyl)	61.2	9.72	56	5
CPDIATQLAGTK	4504169	GSS	glutathione synthetase	C1(Carbamidomethyl)	26.7			2
CPEALFQPSFLGMESCGIHETTFNSIMK	4501885	ACTB	actin, beta	C1(Carbamidomethyl); C16(Carbamidomethyl)	25.5	3.5		3
CPEAPTDECKPVK	4557871	TF	transferrin	C1(Carbamidomethyl); C9(Carbamidomethyl)	33.7			2
CPEGFLGEYCQHR	410171344	LOC101060683	neurogenic locus notch homolog protein 2-like	C1(Carbamidomethyl); C10(Carbamidomethyl); C1-17.02655	36.3			2
CPFHDQPHLK	4503107	CST3	cystatin C	C1(Carbamidomethyl); C1-17.02655	30.1			2
CPFPSRPDNGFVNYPAK	153266841	APOH	apolipoprotein H (beta-2-glycoprotein I)	C1(Carbamidomethyl)	26.3			2
CPFPSRPDNGFVNYPAKPTLY	153266841	APOH	apolipoprotein H (beta-2-glycoprotein I)	C1(Carbamidomethyl)	40			3
CPFPSRPDNGFVNYPAKPTLYYK	153266841	APOH	apolipoprotein H (beta-2-glycoprotein I)	C1(Carbamidomethyl)	35.9	8.14	50	3
CPGESSHICDFIR	217272890	PPT1	palmitoyl-protein thioesterase 1	C1(Carbamidomethyl); C9(Carbamidomethyl)	36.1	4.09	82	3
CPLMVKVLDAVR	4507725	TTR	transthyretin	C1(Carbamidomethyl)	33.4	4.73	65	3
CPLMVKVLDAVRG	4507725	TTR	transthyretin	C1(Carbamidomethyl)	27.3			3
CPLPGTEAFR	4557733	LTBP2	latent transforming growth factor beta binding protein 2	C1(Carbamidomethyl)	41.2	2.98	47	2
CPNLQPYFSR	10518338	CRYGC	crystallin, gamma C	C1(Carbamidomethyl)	30.7			2
CPNPPVQENFDVNK	4502163	APOD	apolipoprotein D	C1(Carbamidomethyl)	47.2	4.14	77	2
CPPSPLGCELVK	10834982	IGFBP5	insulin-like growth factor binding protein 5	C1(Carbamidomethyl); C8(Carbamidomethyl); C1(Acetylation)	22.4			2
CPTGYYLNEDTR	281485550	FBN1	fibrillin 1	C1(Carbamidomethyl)	35.1	3.1	68	2
CQADSECPR	18379353	WFDC1	WAP four-disulfide core domain 1	C1(Carbamidomethyl); C7(Carbamidomethyl); C1-17.02655	23.6			1
CQAHLSEDCPDVPALHTELDEAIR	40316926	CLUL1	clusterin-like 1 (retinal)	C1(Carbamidomethyl); C9(Carbamidomethyl); C1-17.02655	66.5			3
CQCDELCSYYQSCCTDYTAECKPQVTR	88853069	VTN	vitronectin	C1(Carbamidomethyl); C3(Carbamidomethyl); C7(Carbamidomethyl); C13(Carbamidomethyl); C14(Carbamidomethyl); C21(Carbamidomethyl)	74.2	5	57	3
CQCQEGWHGR	111125011	WIF1	WNT inhibitory factor 1	C1(Carbamidomethyl); C3(Carbamidomethyl); C1-17.02655	31.9			2
CQDWGAMDAK	10518338	CRYGC	crystallin, gamma C	C1(Carbamidomethyl)	28.6	3.56	52	2
CQEEVSHIPAVHPGSFRPK	68448544	CD74	CD74 molecule, major histocompatibility complex, class II invariant chain	C1(Carbamidomethyl)		4.17		4
CQFAESLR	410170896	C4A	complement component 4A (Rodgers blood group)	C1(Carbamidomethyl)	24.8			2
CQFASFQYTCQPCR	40548389	DKK3	dickkopf 3 homolog (Xenopus laevis)	C1(Carbamidomethyl); C10(Carbamidomethyl); C13(Carbamidomethyl)	40.3			2
CQFFSYATQTFHK	78191798	KLKB1	kallikrein B, plasma (Fletcher factor) 1	C1(Carbamidomethyl); C1-17.02655	27.7			2
CQGPELHPGVASIR	14149694	LRIT1	leucine-rich repeat, immunoglobulin-like and transmembrane domains 1	C1(Carbamidomethyl)	35.3	2.96	44	2
CQLCPGCGCSTLNQYFGYSGAFK	4557871	TF	transferrin	C1(Carbamidomethyl); C4(Carbamidomethyl); C7(Carbamidomethyl); C9(Carbamidomethyl)	65.1			3
CQPVDCGIPESIENGKVEDPESTLFGSVIR	41393602	C1S	complement component 1, s subcomponent	C1(Carbamidomethyl); C6(Carbamidomethyl)	38.9	4.92	35	3
CQYILSDLEYR	257743023	NEB	nebulin	C1(Carbamidomethyl)	25.5			2
CREALKLEEK	115298678	C3	complement component 3	C1(Carbamidomethyl); C1-17.02655	35.6			3
CREILSVDCSTNNPSQAK	355594753	CLU	clusterin	C1(Carbamidomethyl); C9(Carbamidomethyl)	79.4	7.69	90	3
CRPPVGCEELVR	62243290	IGFBP4	insulin-like growth factor binding protein 4	C1(Carbamidomethyl); C7(Carbamidomethyl); C1-17.02655	59.3			2
CSCEQGYEVTSDEKGCQDVDECASR	4557733	LTBP2	latent transforming growth factor beta binding protein 2	C1(Carbamidomethyl); C3(Carbamidomethyl); C16(Carbamidomethyl); C22(Carbamidomethyl)	63.9	6.45	74	3
CSGNFCLFR	4557871	TF	transferrin	C1(Carbamidomethyl); C6(Carbamidomethyl)	35.9			2
CSPHLVLSAL	11321561	HPX	hemopexin	C1(Carbamidomethyl); C1-17.02655	29.7			2
CSPHLVLSALT	11321561	HPX	hemopexin	C1(Carbamidomethyl); C1-17.02655	26.5			2
CSPHLVLSALTSDNHGATYAF	11321561	HPX	hemopexin	C1(Carbamidomethyl); C1-17.02655	59.8			2
CSPHLVLSALTSDNHGATYAFSGTH	11321561	HPX	hemopexin	C1(Carbamidomethyl); C1-17.02655	41.2			3
CSPHLVLSALTSDNHGATYAFSGTHY	11321561	HPX	hemopexin	C1(Carbamidomethyl)	63.3			3
CSPHLVLSALTSDNHGATYAFSGTHYW	11321561	HPX	hemopexin	C1(Carbamidomethyl); C1-17.02655	53.4			3
CSPHLVLSALTSDNHGATYAFSGTHYWR	11321561	HPX	hemopexin	C1(Carbamidomethyl)	65.8	10.69	75	5
CSTLNQYFGYSGAFK	4557871	TF	transferrin	C1(Carbamidomethyl)	26.2			2
CSTSPLLEACEFLR	312433998	LTF	lactotransferrin	C1(Carbamidomethyl); C10(Carbamidomethyl)	32.4		49	2
CSTSSLLEACTFR	4557871	TF	transferrin	C1(Carbamidomethyl); C10(Carbamidomethyl)	37.4	4.65	114	2
CSVFYGAPSK	410170896;178557739	C4A;C4B	complement component 4B (Chido blood group);complement component 4A (Rodgers blood group)	C1(Carbamidomethyl)	22.8	3.56	62	2
CSVQNGLLGCYPDR	154146262	FCGBP	Fc fragment of IgG binding protein	C1(Carbamidomethyl); C10(Carbamidomethyl)	40.6	4.66	89	2
CSYTEDAQCIDGTIEVPK	153266841	APOH	apolipoprotein H (beta-2-glycoprotein I)	C1(Carbamidomethyl); C9(Carbamidomethyl)	56.3	6.71	113	2
CTAFHDNEETFLK	4502027	ALB	albumin	C1(Carbamidomethyl)	36.4			2
CTAFHDNEETFLKK	4502027	ALB	albumin	C1(Carbamidomethyl)	47.7			3
CTASNFLGTATHDFHVIVEEPPR	358438179;358438315	CHL1	cell adhesion molecule with homology to L1CAM (close homolog of L1)	C1(Carbamidomethyl)	55.6	5.05	64	3
CTCNGATHQVTCR	154146262	FCGBP	Fc fragment of IgG binding protein	C1(Carbamidomethyl); C3(Carbamidomethyl); C12(Carbamidomethyl); C1-17.02655	20.3			2
CTCVPPHPQTAFCNSDLVIR	4507509	TIMP1	TIMP metallopeptidase inhibitor 1	C1(Carbamidomethyl); C3(Carbamidomethyl); C13(Carbamidomethyl); C1-17.02655	57			2
CTDYTAECKPQVTR	88853069	VTN	vitronectin	C1(Carbamidomethyl); C8(Carbamidomethyl)	46.2			2
CTEEGKWSPELPVCAPIICPPPSIPTFATLR	153266841	APOH	apolipoprotein H (beta-2-glycoprotein I)	C1(Carbamidomethyl); C14(Carbamidomethyl); C19(Carbamidomethyl)	66.5	7.26	51	3
CTEGFNVDK	88853069	VTN	vitronectin	C1(Carbamidomethyl)	23.4		49	2
CTEGFNVDKK	88853069	VTN	vitronectin	C1(Carbamidomethyl); C1-17.02655	28.2			2
CTFGFQLDTDER	126012573	LRP2	low density lipoprotein receptor-related protein 2	C1(Carbamidomethyl)	25.7		52	2
CTLKPCDYPDIK	62739186	CFH	complement factor H	C1(Carbamidomethyl); C6(Carbamidomethyl)	50.7	5.75	58	3
CTNLEGSFR	4557733	LTBP2	latent transforming growth factor beta binding protein 2	C1(Carbamidomethyl)	30	3.09	55	2
CTSTGWIPAPR	62739186	CFH	complement factor H	C1(Carbamidomethyl); C1-17.02655	36.8			2
CTTPPPSSGPTYQCLK	4505881	PLG	plasminogen	C1(Carbamidomethyl); C14(Carbamidomethyl)	53.1	4.47	89	2
CTWLIEGQPNR	21450861	ATRN	attractin	C1(Carbamidomethyl); C1-17.02655	30.4			2
CVAGILACGFLLGCWGPSHFQQSCLQALEPQAV	21265034	ADAMTS13	ADAM metallopeptidase with thrombospondin type 1 motif, 13	C1(Carbamidomethyl); C8(Carbamidomethyl); C14(Carbamidomethyl); C24(Carbamidomethyl); C1(Acetylation)	28.7			3
CVCPVSNAMCR	86788015	EFEMP1	EGF containing fibulin-like extracellular matrix protein 1	C1(Carbamidomethyl); C3(Carbamidomethyl); M9(Oxidation); C10(Carbamidomethyl)	35		41	2
CVCSPGYQLHPSQAYCTDDNECLRDPCK	4557733	LTBP2	latent transforming growth factor beta binding protein 2	C1(Carbamidomethyl); C3(Carbamidomethyl); C16(Carbamidomethyl); C22(Carbamidomethyl); C27(Carbamidomethyl)	40.1	5.16		4
CVLFPYGGCQGNGNK	4502067	AMBP	alpha-1-microglobulin/bikunin precursor	C1(Carbamidomethyl); C9(Carbamidomethyl)	51	4.09	65	2
CVNHYGGYLCLPK	86788015	EFEMP1	EGF containing fibulin-like extracellular matrix protein 1	C1(Carbamidomethyl); C10(Carbamidomethyl)	43.6	6.54	59	3
CVNSPGSFR	34734068	FBLN1	fibulin 1	C1(Carbamidomethyl); C1-17.02655	26.8			2
CVNVIFVGDHGMEDVTCDR	91823602	ENPP2	ectonucleotide pyrophosphatase/phosphodiesterase 2	C1(Carbamidomethyl); M12(Oxidation); C17(Carbamidomethyl)	25.8	4.1	72	3
CVPGHPSHWSDPPPICR	148839280	SEZ6	seizure related 6 homolog (mouse)	C1(Carbamidomethyl); C16(Carbamidomethyl); C1-17.02655	51.7			3
CVVTGEDGSESEATVNVK	336285443	NCAM1	neural cell adhesion molecule 1	C1(Carbamidomethyl)	57.1	4.2	111	2
CWEIPVQIVSHL	5453678	NPC2	Niemann-Pick disease, type C2	C1(Carbamidomethyl); C1-17.02655	28.9			2
CYDGYTLR	67782358	CFB	complement factor B	C1(Carbamidomethyl)	27.5			2
CYFPYLENGYNQNHGR	62739186	CFH	complement factor H	C1(Carbamidomethyl)	23			2
CYFPYLENGYNQNYGR	262231791	CFHR3	complement factor H-related 3	C1(Carbamidomethyl)	41.5	3.26	75	2
CYLITVTPVYADGPGSPESIK	28610147	IL6ST	interleukin 6 signal transducer (gp130, oncostatin M receptor)	C1(Carbamidomethyl)		3.42	56	2
CYNCISDCPNLR	148491057	CRYGA	crystallin, gamma A	C1(Carbamidomethyl); C4(Carbamidomethyl); C8(Carbamidomethyl)	37.3	3.7	54	2
CYTAVVPLVYGGETK	21489959	IGJ	immunoglobulin J polypeptide, linker protein for immunoglobulin alpha and mu polypeptides	C1(Carbamidomethyl)	49.1	3.22	65	2
CYVDHLDGDVFHLTVPSK	21361116	VCAN	versican	C1(Carbamidomethyl)	54			3
DADTPMTLPK	67782338	APLP1	amyloid beta (A4) precursor-like protein 1	M6(Oxidation)	26.6		41	2
DAEAWFNEK	153945736;195972866	KRT27;KRT10	keratin 10;keratin 27		23.5	2.86	49	2
DAEAWFNEKSK	195972866	KRT10	keratin 10		41.5		38	2
DAEEAISQTIDTIVDMIK	87196339	COL6A1	collagen, type VI, alpha 1	M16(Oxidation)	38.8		42	3
DAEGILEDLQSYR	377520143	FAM49B	family with sequence similarity 49, member B		46.9	4.38	76	2
DAGEGLLAVQITDPEGKPK	116063573	FLNA	filamin A, alpha		41.8		64	2
DAGLVYDAYLAPNNLKPVVAEFYGSK	4557871	TF	transferrin		40.9			3
DAIFPIPVACDAPCPK	150170672	THSD7A	thrombospondin, type I, domain containing 7A	C10(Carbamidomethyl); C14(Carbamidomethyl)	37.6		57	2
DAIWTERPFNSDSYSECK	33667044	ABI3BP	ABI family, member 3 (NESH) binding protein	C17(Carbamidomethyl)	43.2	5.96	58	2
DALSSVQESQVAQQAR	4557323	APOC3	apolipoprotein C-III		36.7	3.28	38	2
DAPDHQELNLDVSLQLPS	115298678	C3	complement component 3		36.6			2
DAPIGTGLDDILETIR	4502995	BFSP2	beaded filament structural protein 2, phakinin		52.4			2
DAPPQDPSCCSGALYYGSK	70778918	ITIH2	inter-alpha-trypsin inhibitor heavy chain 2	C9(Carbamidomethyl); C10(Carbamidomethyl)	24.3			2
DAPSLWVYGFSDR	4503061	CRYBB1	crystallin, beta B1		51			2
DAPVPFAGEICAFK	209364544	CLSTN2	calsyntenin 2	C11(Carbamidomethyl)	39.9		45	2
DAQEVHCDEATK	4557373	BTD	biotinidase	C7(Carbamidomethyl)	38	3.57	41	2
DAQYAPGYDK	67782358	CFB	complement factor B		29.5	2.95	48	2
DASGITCGGIYIGGCWILTAAHCLR	119392081	CFI	complement factor I	C7(Carbamidomethyl); C15(Carbamidomethyl); C23(Carbamidomethyl)	32.6	4.27	67	3
DASVEEEGVR	4503107	CST3	cystatin C		33.3			2
DATDQHIVDVALK	11386161	COL9A2	collagen, type IX, alpha 2		28.4	5.33	79	2
DATNVGDEGGFAPNILENK	4503571	ENO1	enolase 1, (alpha)		36.3	3.64	56	2
DATNVGDEGGFAPNILENKEGLELLK	4503571	ENO1	enolase 1, (alpha)		33.3	3.45	53	3
DAVEDLESVGK	16751921	DCD	dermcidin		31.2		62	2
DAVSGMGVIVHIIEKDK	22538465	PSMB3	proteasome (prosome, macropain) subunit, beta type, 3		67.2	3.88	68	3
DAYSGGAVNLYHVR	4506201	PSMB5	proteasome (prosome, macropain) subunit, beta type, 5		54.6	5.28	89	3
DCALVTSSGHLLHSR	13569938	ST6GALNAC5	ST6 (alpha-N-acetyl-neuraminyl-2,3-beta-galactosyl-1,3)-N-acetylgalactosaminide alpha-2,6-sialyltransferase 5	C2(Carbamidomethyl)	56.9	4.06	75	3
DCASHFEQMAAASMHR	13325075	QSOX1	quiescin Q6 sulfhydryl oxidase 1	C2(Carbamidomethyl); M9(Oxidation); M14(Oxidation)	34	6.24	52	3
DCDGGYRPSPLGDSCEDVDECEDPQSSCLGGECK	4557733	LTBP2	latent transforming growth factor beta binding protein 2	C2(Carbamidomethyl); C15(Carbamidomethyl); C21(Carbamidomethyl); C28(Carbamidomethyl); C33(Carbamidomethyl)	87.7	9.81	135	3
DCENYITLLER	4504237	SEMA7A	semaphorin 7A, GPI membrane anchor (John Milton Hagen blood group)	C2(Carbamidomethyl)	40.3	3.76	77	2
DCGATWVVLGHSER	4507645	TPI1	triosephosphate isomerase 1	C2(Carbamidomethyl)	43.4	5.5	46	3
DCGSVDGVIK	5453678	NPC2	Niemann-Pick disease, type C2	C2(Carbamidomethyl)	31.5	3.15	64	2
DCHLAQVPSH	4557871	TF	transferrin	C2(Carbamidomethyl)	32			2
DCHLAQVPSHTVVA	4557871	TF	transferrin	C2(Carbamidomethyl)	29.6			2
DCHLAQVPSHTVVAR	4557871	TF	transferrin	C2(Carbamidomethyl)	62.8	6.48	77	3
DCQPGLCCAF	40548389	DKK3	dickkopf 3 homolog (Xenopus laevis)	C2(Carbamidomethyl); C7(Carbamidomethyl); C8(Carbamidomethyl)	26.7			2
DCQPGLCCAFQR	40548389	DKK3	dickkopf 3 homolog (Xenopus laevis)	C2(Carbamidomethyl); C7(Carbamidomethyl); C8(Carbamidomethyl)	44.3	3.37	65	2
DCSGNFCLFR	4557871	TF	transferrin	C2(Carbamidomethyl); C7(Carbamidomethyl)	29.9			2
DCSGVSLHLTR	21070982	PAM	peptidylglycine alpha-amidating monooxygenase	C2(Carbamidomethyl)	35		38	2
DDDESDDTLEENR	9910278	C5orf15	chromosome 5 open reading frame 15		41.5		77	2
DDDGALHAACQVQPSATLDAAQPR	118582275	SOD3	superoxide dismutase 3, extracellular	C10(Carbamidomethyl)	49.3	4.29	70	3
DDDIAALVVDNGSGMCK	4501885	ACTB	actin, beta	C16(Carbamidomethyl); M15(Oxidation); D1(Acetylation)	57.8			2
DDDKNNDGYIDYAEFAK	284005461	MCFD2	multiple coagulation factor deficiency 2		23.9	4.14	57	2
DDDVPSFHAHGYQEK	4503063	CRYBB2	crystallin, beta B2		34.6			3
DDEEFIESNK	4557485	CP	ceruloplasmin (ferroxidase)		35.4		41	2
DDFLIYDR	62530391	SEPP1	selenoprotein P, plasma, 1		25.6		49	1
DDFVEIHGK	4503055	CRYAA	crystallin, alpha A		25.5			2
DDGGIIICEAQNQALPSGHSK	21686977	CADM4	cell adhesion molecule 4	C8(Carbamidomethyl)	36.1	4.19	59	3
DDHGYISR	4503055	CRYAA	crystallin, alpha A		26.3			2
DDKESVPISDTIIPAVPPPTDLR	47132549	FN1	fibronectin 1		25.5	6.58	53	3
DDLYVSDAFHK	4502261	SERPINC1	serpin peptidase inhibitor, clade C (antithrombin), member 1		38.9	4.13	80	3
DDNGVPFVR	4885063	ALDOC	aldolase C, fructose-bisphosphate		26.5			1
DDNPNLPR	4502027	ALB	albumin		29.5		43	2
DDPDAPLQPVTPLQLFEGR	410170896;178557739	C4A;C4B	complement component 4B (Chido blood group);complement component 4A (Rodgers blood group)		53.1	5.45	101	2
DDPDGLHQLDGTPLTAEDIVHK	19557645	SCG3	secretogranin III		32.3			3
DDSGQYYCIASNDAGSAR	328927057	JAM3	junctional adhesion molecule 3	C8(Carbamidomethyl)	47.2	3.86	61	2
DDTKAILEQISAHGQK	157311635	FAM83H	family with sequence similarity 83, member H		28.4			3
DDTVCLAK	4557871	TF	transferrin	C5(Carbamidomethyl)	27.9	3.23	57	2
DDTWEPFASGK	4507725	TTR	transthyretin		29.2			2
DDVAQTDLLQIDPNFGSK	61744483	SLC3A2	solute carrier family 3 (activators of dibasic and neutral amino acid transport), member 2		35.5		45	2
DDVPSFHAHGYQEK	4503063	CRYBB2	crystallin, beta B2		40.7			3
DDWFMLGLR	226371613	SHBG	sex hormone-binding globulin	M5(Oxidation)			38	2
DEAIYECTATNSLGEINTSAK	109633039	PTPRF	protein tyrosine phosphatase, receptor type, F	C7(Carbamidomethyl)	26.6			2
DEASSVEVTWPDGK	330688397	CRTAC1	cartilage acidic protein 1		48.7	4.28	90	2
DEELSCTVVELK	50659080	SERPINA3	serpin peptidase inhibitor, clade A (alpha-1 antiproteinase, antitrypsin), member 3	C6(Carbamidomethyl)	42.1	4.1	79	2
DEIPHNDIALLK	295054188	HABP2	hyaluronan binding protein 2		47.6	3.41	37	2
DELAPAGTGVSR	67782338	APLP1	amyloid beta (A4) precursor-like protein 1		34.2		50	2
DENESLLLEDNIR	4557485	CP	ceruloplasmin (ferroxidase)		51.8			2
DENSVELTMAEGPYK	499589599	GANAB	neutral alpha-glucosidase AB isoform 5	M9(Oxidation)	34.3		74	2
DEPPQSPWDR	4557321	APOA1	apolipoprotein A-I		31.1			1
DESNEHSDVIDSQELSK	91598939	SPP1	secreted phosphoprotein 1		53.9			2
DETNYGIPQR	5174447	GNB2L1	guanine nucleotide binding protein (G protein), beta polypeptide 2-like 1		31.3		50	2
DEVLDMYKEMQDSLDEAR	168823435	ADGB	androglobin	M6(Oxidation)	31			3
DFALLSLQVPLK	410170896;178557739	C4A;C4B	complement component 4B (Chido blood group);complement component 4A (Rodgers blood group)		45	4.17	85	2
DFALLSLQVPLKDAK	410170896;178557739	C4A;C4B	complement component 4B (Chido blood group);complement component 4A (Rodgers blood group)		27.1	5.16	80	3
DFALQNPSAVPR	4826772	IGFALS	insulin-like growth factor binding protein, acid labile subunit		42.8		72	2
DFDFVPPVVR	115298678	C3	complement component 3		31.2	3.05	46	2
DFFTVTDLR	54312078	NTNG1	netrin G1		29.7		57	2
DFGAPHPQVQSVR	4503063	CRYBB2	crystallin, beta B2		32.8			3
DFGLDCDEHSTESR	4885259	MSTN	myostatin	C6(Carbamidomethyl)	31.2		41	2
DFHINLFQVLPWLK	67782358	CFB	complement factor B		57.8	5.07	60	3
DFHINLFR	14550407	C2	complement component 2		29.4			2
DFLQSLK	115583663	SERPINF2	serpin peptidase inhibitor, clade F (alpha-2 antiplasmin, pigment epithelium derived factor), member 2				38	2
DFPAMVQELHQGGR	119393891	GAA	acid;glucosidase, alpha	M5(Oxidation)	46.1		74	2
DFQPVLHLVALNSPLSGGMR	110611233	COL18A1	collagen, type XVIII, alpha 1	M19(Oxidation)	58.9	6.83	54	3
DFSEDQGYPDPPNPCPVGK	4506917	SCG5	secretogranin V (7B2 protein)	C15(Carbamidomethyl)	33.6		43	2
DFSPSGIFGAFQR	85794908	ATP5J2	ATP synthase, H+ transporting, mitochondrial Fo complex, subunit F2		29.8		42	2
DFTCVHQALK	73858568	SERPING1	serpin peptidase inhibitor, clade G (C1 inhibitor), member 1	C4(Carbamidomethyl)	40.6	4.25	55	2
DFTFDLYR	194018472	SERPINA5	serpin peptidase inhibitor, clade A (alpha-1 antiproteinase, antitrypsin), member 5		25.2		40	2
DFTPVCTTELGR	4758638	PRDX6	peroxiredoxin 6	C6(Carbamidomethyl)	43.7		73	2
DFVEIHGK	4503055	CRYAA	crystallin, alpha A		21.8			2
DFYVDENTTVR	21361302	SERPINA4	serpin peptidase inhibitor, clade A (alpha-1 antiproteinase, antitrypsin), member 4		37.2	2.91	49	2
DGAGDVAFIR	312433998	LTF	lactotransferrin		33.3	3.55	65	2
DGAGDVAFVK	4557871	TF	transferrin		35.3	4.07	78	2
DGAGDVAFVKH	4557871	TF	transferrin		27.4			2
DGAGDVAFVKHSTIFENLANK	4557871	TF	transferrin		40.3	5.55	42	3
DGAGDVAFVKHSTIFENLANKA	4557871	TF	transferrin		30.5			2
DGDSVMVLPTIPEEEAK	4758638	PRDX6	peroxiredoxin 6	M6(Oxidation)	24.8	3.96	51	2
DGDSVMVLPTIPEEEAKK	4758638	PRDX6	peroxiredoxin 6	M6(Oxidation)	34.7	4.1	45	3
DGDTGPTGPQGPQGPR	40805823	COL22A1	collagen, type XXII, alpha 1		37.4		53	2
DGEDQTQDTELVETRPAGDGTFQK	24797067	HLA-A	major histocompatibility complex, class I, A		24.3			3
DGEDQTQDTELVETRPAGDR	17986001	HLA-B	major histocompatibility complex, class I, B		26.3			3
DGEQIEQEEDDEK	336285443	NCAM1	neural cell adhesion molecule 1		34.3	3.45	58	2
DGEQIEQEEDDEKYIFSDDSSQLTIK	336285443	NCAM1	neural cell adhesion molecule 1		43.6	4.58	56	3
DGEYVVEVR	28373119	CNTN1	contactin 1		34.1		56	2
DGFDISGNPWICDQNLSDLYR	16418467	LRG1	leucine-rich alpha-2-glycoprotein 1	C12(Carbamidomethyl)	44.3	6.25	126	3
DGGELPDPDR	374671758	CADM2	cell adhesion molecule 2		25.4			2
DGGFCEVCK	11386147	PSAP	prosaposin	C5(Carbamidomethyl); C8(Carbamidomethyl)			52	2
DGLALPSAELK	55743098	COL6A3	collagen, type VI, alpha 3		30.4		50	2
DGLCHVECNNMLNDFDDGDCCDPQVADVR	116174738	PAPPA2	pappalysin 2	C4(Carbamidomethyl); C8(Carbamidomethyl); M11(Oxidation); C20(Carbamidomethyl); C21(Carbamidomethyl)	40.6		46	3
DGLILTSR	31543380	PARK7	parkinson protein 7		27.5	3.02	63	2
DGLIVPIFQER	119360348	FUCA1	fucosidase, alpha-L- 1, tissue		31.1		52	2
DGLLFR	146198864	KCTD4	potassium channel tetramerisation domain containing 4				36	2
DGNASGTTLLEALDCILPPTRPTDKPLR	4503471	EEF1A1	eukaryotic translation elongation factor 1 alpha 1	C15(Carbamidomethyl)		4.35	37	4
DGNPFYFTDHR	358438179;358438315	CHL1	cell adhesion molecule with homology to L1CAM (close homolog of L1)		29.7	3.37	69	2
DGNTLTYYR	4502511	C9	complement component 9		31.2		57	2
DGQVINETSQHHDDLE	62414289	VIM	vimentin				34	2
DGRPEIQLHNHWAQLTVGAGPR	226371613	SHBG	sex hormone-binding globulin			4.05	31	4
DGSAPEVR	17136078	VGF	VGF nerve growth factor inducible		27.9		53	2
DGSPDVTTADIGANTPDATK	156616294	PGLYRP2	peptidoglycan recognition protein 2		52.2	3.11	83	2
DGSTIPIAK	21071039	CNDP1	carnosine dipeptidase 1 (metallopeptidase M20 family)				40	2
DGTDYIEIIPK	105990535	F5	coagulation factor V (proaccelerin, labile factor)		26.7	3.61	49	2
DGTSSALTPQMTATHPPSPDPGSAR	83367077	MUC16	mucin 16, cell surface associated		24.9			2
DGVVEITGK	4504517	HSPB1	heat shock 27kDa protein 1		31.3		73	2
DGVVEITGKHEER	4504517	HSPB1	heat shock 27kDa protein 1		46.3		51	3
DGWHSWPIAHQWPQGPSAVDAAF	11321561	HPX	hemopexin		36.9			3
DGWHSWPIAHQWPQGPSAVDAAFSWEE	11321561	HPX	hemopexin		35.9			3
DGWHSWPIAHQWPQGPSAVDAAFSWEEK	11321561	HPX	hemopexin		73.9	10.06	71	4
DGWSAQPTCIK	62739186	CFH	complement factor H	C9(Carbamidomethyl)	34.6	3.42	54	2
DGYHDNGMFSPSGESCEDIDECGTGR	223029474	NELL2	NEL-like 2 (chicken)	M8(Oxidation); C16(Carbamidomethyl); C22(Carbamidomethyl)	47.8	3.12	35	3
DGYLFQLLR	4504489	HRG	histidine-rich glycoprotein		27	3.2	78	2
DHAVDLIQK	410170896;178557739	C4A;C4B	complement component 4B (Chido blood group);complement component 4A (Rodgers blood group)		34.7	3.99	61	2
DHDTFLAVR	5803023	LMAN2	lectin, mannose-binding 2		30	2.98		2
DHGAVEDLGGCLVEYMAK	4502995	BFSP2	beaded filament structural protein 2, phakinin	C11(Carbamidomethyl); M16(Oxidation)	39.1	5.82	78	3
DHGLEVLGLVR	14150147	NUDT16L1	nudix (nucleoside diphosphate linked moiety X)-type motif 16-like 1		45.8	3.78	56	2
DHGYISR	4503055	CRYAA	crystallin, alpha A		23.5			2
DHLISVTPDSIR	310703621	ITIH5	inter-alpha-trypsin inhibitor heavy chain family, member 5		35		52	2
DHLPVSQVVVGDTDR	7662350	CNTNAP2	contactin associated protein-like 2		48.6	3.24	85	2
DHSPDLYSLELAGLDEIGKR	15011918	ATP6AP2	ATPase, H+ transporting, lysosomal accessory protein 2		69.1	8.79	71	3
DIAIHHPWIR	4503057	CRYAB	crystallin, alpha B		37.6			3
DIAILK	39979626	CCDC121	coiled-coil domain containing 121				35	1
DIAPTLTLYVGK	45580723;186910296	HPR;HP	haptoglobin;haptoglobin-related protein		39.1		73	2
DIAPTLTLYVGKK	45580723;186910296	HPR;HP	haptoglobin;haptoglobin-related protein		37.9	4.08	79	3
DIAPVLDLK	157694505	L1TD1	LINE-1 type transposase domain containing 1				28	1
DIASGLIGPLIICK	4557485	CP	ceruloplasmin (ferroxidase)	C13(Carbamidomethyl)	47.1	5.32	84	3
DIASGLIGPLIICKK	4557485	CP	ceruloplasmin (ferroxidase)	C13(Carbamidomethyl)	36		46	3
DICEEQVNSLPGSITK	115298678	C3	complement component 3	C3(Carbamidomethyl)	59.2	5.17	100	2
DICNDVLSLLEK	4507953	YWHAZ	tyrosine 3-monooxygenase/tryptophan 5-monooxygenase activation protein, zeta polypeptide	C3(Carbamidomethyl)	32.8	3.95	64	2
DIDECDIVPDACK	86788015	EFEMP1	EGF containing fibulin-like extracellular matrix protein 1	C5(Carbamidomethyl); C12(Carbamidomethyl)	47.8	4.42	87	2
DIEHLTSLDFFR	91823602	ENPP2	ectonucleotide pyrophosphatase/phosphodiesterase 2		38.8	3.77	63	3
DIENQYETQITQIEHEVSSSGQEVQSSAK	55956899	KRT9	keratin 9		55.3	9	103	3
DIFTGLIGPMK	4557485	CP	ceruloplasmin (ferroxidase)	M10(Oxidation)	29.9	3	59	2
DIFYKPFHGDIQCGGHAPGSSK	149363636	PLXNB2	plexin B2	C13(Carbamidomethyl)		4.93	26	4
DIHFHSPAFQHPPTEFIR	355594753	CLU	clusterin		47.5			3
DIIDPAFR	4758092	CTBS	chitobiase, di-N-acetyl-		28.6			2
DILQSCQTSEECELAR	19923761	MINPP1	multiple inositol-polyphosphate phosphatase 1	C6(Carbamidomethyl); C12(Carbamidomethyl)	43.8	4.59	74	2
DILVPSFDPK	4505167	MGAT5	mannosyl (alpha-1,6-)-glycoprotein beta-1,6-N-acetyl-glucosaminyltransferase				46	2
DINAYNCEEPTEK	4758638	PRDX6	peroxiredoxin 6	C7(Carbamidomethyl)	34.6	2.95	76	2
DIPAMLPAAR	49472828	YIPF3	Yip1 domain family, member 3	M5(Oxidation)	29.9			2
DIPIEVCPISNQVLK	29029552	CECR1	cat eye syndrome chromosome region, candidate 1	C7(Carbamidomethyl)	41.3	2.99	47	2
DIPMNPMCIYR	4502261	SERPINC1	serpin peptidase inhibitor, clade C (antithrombin), member 1	M4(Oxidation); M7(Oxidation); C8(Carbamidomethyl)	48.6		35	2
DIPTNSPELEETLTH	4504893	KNG1	kininogen 1		29.4			2
DIPTNSPELEETLTHTITK	4504893	KNG1	kininogen 1		38.4	5.38	99	3
DIQVIVNVPPTIQAR	336285443	NCAM1	neural cell adhesion molecule 1		47.5	3.15	64	2
DISEVVTPR	67782358	CFB	complement factor B				46	2
DISGNPWICDQNLSDLYR	16418467	LRG1	leucine-rich alpha-2-glycoprotein 1	C9(Carbamidomethyl)	63.4			2
DISINIYHSETK	6631090	IMPG1	interphotoreceptor matrix proteoglycan 1		44.9	4.11	56	2
DISLSDYK	32455266	PRDX1	peroxiredoxin 1				40	1
DITSDTSGDFR	4502101	ANXA1	annexin A1		29.5		35	2
DKATFGCHDGYSLDGPEEIECTK	153266841	APOH	apolipoprotein H (beta-2-glycoprotein I)	C7(Carbamidomethyl); C21(Carbamidomethyl)	82.3	9.96	88	3
DKCEPLEK	4505529;167857790	ORM1;ORM2	orosomucoid 2;orosomucoid 1	C3(Carbamidomethyl)	30.3		40	2
DKEACVHK	4557871	TF	transferrin	C5(Carbamidomethyl)	31.8	3.24	38	2
DKFIYVAQPTLDR	190358524	FSTL5	follistatin-like 5		44.3	3.65	58	2
DKFVIFLDVK	4503055	CRYAA	crystallin, alpha A		35.5	4.23	61	2
DKLAACLEGNCAEGLGTNYR	4503635	F2	coagulation factor II (thrombin)	C6(Carbamidomethyl); C11(Carbamidomethyl)	68.6	5.92	138	2
DKPVCVNTYGSYR	330688397	CRTAC1	cartilage acidic protein 1	C5(Carbamidomethyl)	38.8	3.09	46	2
DKQHFTTLIK	144226251	CHI3L1	chitinase 3-like 1 (cartilage glycoprotein-39)		42.2	5.44	54	3
DKQWHLEGSFPVLA	4503061	CRYBB1	crystallin, beta B1		32.8			2
DKQWHLEGSFPVLATEPPK	4503061	CRYBB1	crystallin, beta B1		71.4	7.88	103	3
DKTYSYLNKLPVK	5453678	NPC2	Niemann-Pick disease, type C2		58.1			3
DKVNSFFSTFK	71773110	APOA4	apolipoprotein A-IV		23.6	3.83	61	2
DKYILQGVTSWGLGCAR	4505881	PLG	plasminogen	C15(Carbamidomethyl)	58.6			3
DKYILQGVTSWGLGCARPNKPGVYVR	4505881	PLG	plasminogen	C15(Carbamidomethyl)		8.26	30	4
DLADELALVDVIEDK	5031857	LDHA	lactate dehydrogenase A		58.9	5.41	111	2
DLAEVPASIPVNTR	122937309	LRRC4B	leucine rich repeat containing 4B		34.9		74	2
DLAQYDAAHHEEFK	20070228	NUCB1	nucleobindin 1		35	3.31	44	3
DLAQYDAAHHEEFKR	20070228	NUCB1	nucleobindin 1			3.75		4
DLATVYVDVLK	4557321	APOA1	apolipoprotein A-I		30.9	3.01	76	2
DLATVYVDVLKDSGR	4557321	APOA1	apolipoprotein A-I		45	4.48	96	3
DLDADGNGHLSSSELAQHVLK	54792136	FSTL4	follistatin-like 4		29.5	5.79	59	3
DLDSQTMMVLVNYIFFK	50659080	SERPINA3	serpin peptidase inhibitor, clade A (alpha-1 antiproteinase, antitrypsin), member 3	M8(Oxidation)	43.4	6.06	102	3
DLECVTNLQEVAR	189163485	CTSA	cathepsin A	C4(Carbamidomethyl)	45.7	3.53	76	2
DLEDIVGGGEYKPDK	336176103	CD99L2	CD99 molecule-like 2		30.3			2
DLEEDPYLPGNPR	262118210	IDS	iduronate 2-sulfatase		37.9		55	2
DLELLIQTATR	20070228	NUCB1	nucleobindin 1		37.9		63	2
DLEPTVIDEVR	14389309	TUBA1C	tubulin, alpha 1c		40.3			2
DLEVVAATPTSLLISWDAPAVTVR	47132549	FN1	fibronectin 1		78	4.85	160	2
DLFIDGR	21070969;14211536	NRXN3;NRXN2	neurexin 2;neurexin 3				43	1
DLFLQGAYDTVR	62420888	DPP7	dipeptidyl-peptidase 7		35.9	3.88	61	2
DLFPTSTSLSPFYLRPPSFLR	4503057	CRYAB	crystallin, alpha B		26.5			2
DLGLAADLPGGAEGAAAQPQAVLR	83921602	SLC38A10	solute carrier family 38, member 10		48.4	3.46	46	2
DLHLSDVFLK	189242612	C6	complement component 6		25.3			2
DLIFR	335353804	SZT2	seizure threshold 2 homolog (mouse)				38	1
DLKPAIVK	66932947	A2M	alpha-2-macroglobulin				34	2
DLLECADDRADLAK	4502027	ALB	albumin	C5(Carbamidomethyl)	56.7			2
DLLFKDSAHGFLK	4557871	TF	transferrin		31.4			3
DLLFRDDTVCLA	4557871	TF	transferrin	C10(Carbamidomethyl)	36.7			2
DLLFRDDTVCLAK	4557871	TF	transferrin	C10(Carbamidomethyl)	37.8	5.48	70	2
DLLIGDIHGR	126012573	LRP2	low density lipoprotein receptor-related protein 2		44.7	2.88	69	2
DLLLPQPDLR	16418467	LRG1	leucine-rich alpha-2-glycoprotein 1		29.8	2.95	73	2
DLLNNHILK	4507467	TGFBI	transforming growth factor, beta-induced, 68kDa		28.1			2
DLLPFLSSTISPYYR	4503055	CRYAA	crystallin, alpha A		49.4			2
DLNSQADSLMTSSAFDTSQVK	194595509	SPTAN1	spectrin, alpha, non-erythrocytic 1	M10(Oxidation)	31	3.35	67	3
DLPDDVITFAR	5174673	SEMA3A	sema domain, immunoglobulin domain (Ig), short basic domain, secreted, (semaphorin) 3A		40.4	2.82	65	2
DLPVLLTDLK	21361176	ALDH1A1	aldehyde dehydrogenase 1 family, member A1		28.4			2
DLQAAPEAQVSVQPN	32171249	PTGDS	prostaglandin D2 synthase 21kDa (brain)		31.4			2
DLQAAPEAQVSVQPNFQQDK	32171249	PTGDS	prostaglandin D2 synthase 21kDa (brain)		51.3			3
DLQFVEVTDVK	47132549	FN1	fibronectin 1		33.2	4.22	69	2
DLQNFLK	4506773	S100A9	S100 calcium binding protein A9				43	2
DLRDKVNSFFSTFK	71773110	APOA4	apolipoprotein A-IV		39.9			3
DLSGVTEEAPLK	50363217	SERPINA1	serpin peptidase inhibitor, clade A (alpha-1 antiproteinase, antitrypsin), member 1		29.7			2
DLSSVQTLLTK	194595509	SPTAN1	spectrin, alpha, non-erythrocytic 1		29.8		62	2
DLTDYLMK	4501885;4885049	ACTC1;ACTB	actin, alpha, cardiac muscle 1;actin, beta				42	2
DLTGFPGPLNDQDDEDCINR	66932947	A2M	alpha-2-macroglobulin	C17(Carbamidomethyl)	45.2	4.42	100	2
DLTSR	194578907	EIF4E	eukaryotic translation initiation factor 4E		16.9			1
DLVLSGDLGSLYAMTQDK	149363636	PLXNB2	plexin B2	M14(Oxidation)	30.1		71	2
DLWVNIDQMEK	40255005	PLXDC2	plexin domain containing 2		25		38	2
DLYANTVLSGGTTMYPGIADR	4501885	ACTB	actin, beta		65.1	6.49	121	2
DLYILMSHTSGSAAEAFAHTMQDLQR	4506453	RBP3	retinol binding protein 3, interstitial	M21(Oxidation)	31.6	9.34	57	3
DLYSGLIGPLIVCR	4557485	CP	ceruloplasmin (ferroxidase)	C13(Carbamidomethyl)	47.9	5.38	85	3
DMIPADVPEHFR	118600977	CPAMD8	C3 and PZP-like, alpha-2-macroglobulin domain containing 8	M2(Oxidation)	38.9	3.39	62	3
DMLEAGILDTYLGK	48762932	CCT8	chaperonin containing TCP1, subunit 8 (theta)	M2(Oxidation)	25.7		35	2
DMPASEDLQDLQK	62530391	SEPP1	selenoprotein P, plasma, 1	M2(Oxidation)	33.9	3.02	50	2
DMQHLTVLTSK	320118928	PCSK2	proprotein convertase subtilisin/kexin type 2	M2(Oxidation)	33.1	4.72	83	2
DNCCILDER	70906437	FGG	fibrinogen gamma chain	C3(Carbamidomethyl); C4(Carbamidomethyl)	28		76	2
DNDCGDMSDEKDCPTQPFR	126012573	LRP2	low density lipoprotein receptor-related protein 2	C4(Carbamidomethyl); M7(Oxidation); C13(Carbamidomethyl)	59.7	4.5	89	3
DNDDIEVESDADKR	21704263	MAX	MYC associated factor X		22.7			2
DNDGWLTSDPR	70906435	FGB	fibrinogen beta chain		41.5	3.18	37	2
DNEDFQESNR	4557485	CP	ceruloplasmin (ferroxidase)		37.3	2.83	51	2
DNENVVNEYSSELEK	70906435	FGB	fibrinogen beta chain		49.3	4.29	73	2
DNEQHVFK	67782358	CFB	complement factor B		29	3.01	38	2
DNFHGLAIFLDTYPNDETTER	5803023	LMAN2	lectin, mannose-binding 2		71.2	6.07	66	3
DNIQGITKPAIR	4504301	HIST1H4A	histone cluster 1, H4a		44.3	3.39	82	2
DNIYTSEVVSQR	118600977	CPAMD8	C3 and PZP-like, alpha-2-macroglobulin domain containing 8		31.7		54	2
DNNGGCEQVCVLSHR	126012573	LRP2	low density lipoprotein receptor-related protein 2	C6(Carbamidomethyl); C10(Carbamidomethyl)	49.6	5.36	78	3
DNSALDPIIHGLK	194097398	PTPRG	protein tyrosine phosphatase, receptor type, G		26.3		45	2
DNSVHWERPQKPK	66932947	A2M	alpha-2-macroglobulin		32.4	3.91		3
DNTINLIHTFR	5031599	ARPC2	actin related protein 2/3 complex, subunit 2, 34kDa		42			3
DNWVFCGGK	7661714	FAM3C	family with sequence similarity 3, member C	C6(Carbamidomethyl)			34	2
DPADASEAHESSSR	221316599	CHGB	chromogranin B (secretogranin 1)		49.5	3.65	84	2
DPAEGDGAQPEETPR	499589599	GANAB	neutral alpha-glucosidase AB isoform 5		56.9	4.86	96	2
DPAGPPDGGPDTEPR	83921602	SLC38A10	solute carrier family 38, member 10		59.1	3.49	96	2
DPALCCYLSPGDEQVNCFNINYLR	221316614	ECM1	extracellular matrix protein 1	C5(Carbamidomethyl); C6(Carbamidomethyl); C17(Carbamidomethyl)	44.1		45	3
DPCHGVTCRPQETCK	154146262	FCGBP	Fc fragment of IgG binding protein	C3(Carbamidomethyl); C8(Carbamidomethyl); C14(Carbamidomethyl)	25.4			2
DPDAPLQPVTPLQLFEGR	410170896	C4A	complement component 4A (Rodgers blood group)		27.3			2
DPDAQPGGELMLGGTDSK	4503143	CTSD	cathepsin D	M11(Oxidation)	47.8	4.55	89	3
DPDQTDGLGLSYLSSH	189083772	GSN	gelsolin		36.6			2
DPDQTDGLGLSYLSSHIANVER	4504165	GSN	gelsolin		85.2	8.1	69	3
DPGENYNLLGGVAGATPEVLQALK	313569791	ARSA	arylsulfatase A		32.3			2
DPGHVVEQLSR	28195384	NPTX2	neuronal pentraxin II		34.3		40	2
DPKPTYPYTQETTWR	4557779	MYOC	myocilin, trabecular meshwork inducible glucocorticoid response		44.6	6.05	53	3
DPNGLPPEAQK	55743122	RBP4	retinol binding protein 4, plasma		33.3	3.44	51	2
DPPFASGLPVVVTH	116174738	PAPPA2	pappalysin 2		27.9			2
DPPFASGLPVVVTHSHR	116174738	PAPPA2	pappalysin 2		51.6	6.45	60	3
DPPSDLLLLK	105990535	F5	coagulation factor V (proaccelerin, labile factor)		33.1		35	2
DPPSVVVTSHQAPGEK	4502337	AZGP1	alpha-2-glycoprotein 1, zinc-binding		41.5			2
DPSPVSGPVHLFR	14249738	GNPTG	N-acetylglucosamine-1-phosphate transferase, gamma subunit		28.6			2
DPTFIPAPIQAK	4557287	AGT	angiotensinogen (serpin peptidase inhibitor, clade A, member 8)		27.6	3.63	55	2
DPTPEQTHR	115583663	SERPINF2	serpin peptidase inhibitor, clade F (alpha-2 antiplasmin, pigment epithelium derived factor), member 2		28.2		39	2
DPTPIEFSPDPLPDNK	210147552	POMGNT1	protein O-linked mannose beta1,2-N-acetylglucosaminyltransferase		33.9	3.72	58	2
DPVASTSNLDMDFR	5453914	PLTP	phospholipid transfer protein		56.3	4.9	117	2
DQAGEYECSAENDVSFPDVR	66346706	NEGR1	neuronal growth regulator 1	C8(Carbamidomethyl)		4.17	133	2
DQCQVDSQCPGQMK	56699495	WFDC2	WAP four-disulfide core domain 2	C3(Carbamidomethyl); C9(Carbamidomethyl); M13(Oxidation)	29.4		26	2
DQDGEILLPR	40548389	DKK3	dickkopf 3 homolog (Xenopus laevis)		39	3.44	69	2
DQECDKFNQCGTCNEFK	22538442	CTSZ	cathepsin Z	C4(Carbamidomethyl); C10(Carbamidomethyl); C13(Carbamidomethyl)	44	5.94	56	3
DQGSCGSCWAFGAVEAISDR	4503139	CTSB	cathepsin B	C5(Carbamidomethyl); C8(Carbamidomethyl)	50.3	6.08	204	2
DQGSYTCVASTELDQDLAK	237858675	NFASC	neurofascin	C7(Carbamidomethyl)	41.9	3.68	77	2
DQLTCNKFDLK	115298678	C3	complement component 3	C5(Carbamidomethyl)	46.9	3.74	54	2
DQLVIPDGQEEEQEAAGEGR	29550838	GOLM1	golgi membrane protein 1		50.5	3.34	74	2
DQPRPAFSAIR	7705753	C1QA	complement component 1, q subcomponent, A chain		41.1		43	2
DQTVSDNELQEMSNQGSK	355594753	CLU	clusterin		59.9			2
DQYELLCLDNTR	4557871	TF	transferrin	C7(Carbamidomethyl)	32.5	4.19	78	2
DRDGNTLTYYR	4502511	C9	complement component 9		53.5	4.46	44	2
DRDLEVDTTLK	110349772	COL1A1	collagen, type I, alpha 1		53.1	4.15	69	2
DRFSVNLDVK	4503057	CRYAB	crystallin, alpha B		34.8	4.41	62	3
DRGTHVDLGLASA	50659080	SERPINA3	serpin peptidase inhibitor, clade A (alpha-1 antiproteinase, antitrypsin), member 3		26.5			3
DRHSGEFCTYGELGTQAHTGQLQSIR	16936540	CRYBA2	crystallin, beta A2	C8(Carbamidomethyl)	85	8.44	72	4
DRIPGIVPMQIPSPEVFEELIK	4506453	RBP3	retinol binding protein 3, interstitial	M9(Oxidation)	50.6	6.38	38	3
DRLDEVKEQVAEVR	4557325	APOE	apolipoprotein E		82.7			2
DRLGSYSGPTSVSR	85838513	PANK2	pantothenate kinase 2		21.4			2
DRRSASLHLPK	50363217	SERPINA1	serpin peptidase inhibitor, clade A (alpha-1 antiproteinase, antitrypsin), member 1		26.9			3
DSAHGFLK	4557871	TF	transferrin		38.5	3.99	53	2
DSAIGFSR	312433998	LTF	lactotransferrin				47	2
DSCKGDSGGPLVCGGVLEGVVTSGSR	42544239	CFD	complement factor D (adipsin)	C3(Carbamidomethyl); C13(Carbamidomethyl)	65.6	6.68	68	3
DSDGDGIGDACDNCPQK	40217843	COMP	cartilage oligomeric matrix protein	C11(Carbamidomethyl); C14(Carbamidomethyl)	33.7	3.1	55	2
DSDPITVTVPVEVSR	355594753	CLU	clusterin		37			2
DSDSLLSLRPLNID	4758074	CRYBB3	crystallin, beta B3		35.4			2
DSDSLLSLRPLNIDSPHH	4758074	CRYBB3	crystallin, beta B3		41.5			3
DSDSLLSLRPLNIDSPHHK	4758074	CRYBB3	crystallin, beta B3		49.6	5.47	45	4
DSECCGDQLCVWGH	40548389	DKK3	dickkopf 3 homolog (Xenopus laevis)	C4(Carbamidomethyl); C5(Carbamidomethyl); C10(Carbamidomethyl)	45.3			2
DSECCGDQLCVWGHCTK	40548389	DKK3	dickkopf 3 homolog (Xenopus laevis)	C4(Carbamidomethyl); C5(Carbamidomethyl); C10(Carbamidomethyl); C15(Carbamidomethyl)	54.4	6.87	93	3
DSEKLKEEIGKELEELR	71773110	APOA4	apolipoprotein A-IV		66			3
DSFHLDEQFTVPVEMMQAR	115583663	SERPINF2	serpin peptidase inhibitor, clade F (alpha-2 antiplasmin, pigment epithelium derived factor), member 2	M15(Oxidation); M16(Oxidation)	32.3			3
DSGFQMNQLR	4557871	TF	transferrin		32.8	3.75	73	2
DSGLFGQYLLTPAR	54792136	FSTL4	follistatin-like 4		45.9	4.25	87	2
DSGRDYVSQFEGSALGK	4557321	APOA1	apolipoprotein A-I		64.5	6.11	86	3
DSHSLTTNIMEILR	11761629	FGA	fibrinogen alpha chain		41	3.81	53	3
DSITTWEILAVSMSDKK	115298678	C3	complement component 3		30.3	4.64	103	3
DSLEFR	50659080	SERPINA3	serpin peptidase inhibitor, clade A (alpha-1 antiproteinase, antitrypsin), member 3		24.4		56	2
DSLFILDGR	190358524	FSTL5	follistatin-like 5		28.1		66	2
DSLGWMFNK	4759164	SPOCK1	sparc/osteonectin, cwcv and kazal-like domains proteoglycan (testican) 1				40	2
DSLLQDGEFSMDLR	4826898	PFN1	profilin 1	M11(Oxidation)	27.9		71	2
DSLSSLRPIK	4503063	CRYBB2	crystallin, beta B2		30.6			2
DSMIWDCTCIGAGR	47132549	FN1	fibronectin 1	M3(Oxidation); C7(Carbamidomethyl); C9(Carbamidomethyl)	47.8	4.32	75	2
DSNNLCLHFNPR	4504981	LGALS1	lectin, galactoside-binding, soluble, 1	C6(Carbamidomethyl)	40.5	3.67	77	2
DSPFGSIHPR	321267600	SIAE	sialic acid acetylesterase		42.2		52	2
DSPGR	162138911	IQSEC2	IQ motif and Sec7 domain 2				20	1
DSPGVAPELPEDEAIR	4506453	RBP3	retinol binding protein 3, interstitial		36.4			2
DSPVLIDFFEDTER	4504489	HRG	histidine-rich glycoprotein		53.2	4.6	90	2
DSQEEEKTEALTSAK	4504165	GSN	gelsolin		31.3	5.84	112	3
DSSCGTGYELTEDNSCK	34734062	FBLN1	fibulin 1	C4(Carbamidomethyl); C16(Carbamidomethyl)	34.9	3.69	91	2
DSSDFGAPHPQVQ	4503063	CRYBB2	crystallin, beta B2		30.1			2
DSSDFGAPHPQVQSVR	4503063	CRYBB2	crystallin, beta B2		45.8	5.6	107	2
DSSDFGAPHPQVQSVRR	4503063	CRYBB2	crystallin, beta B2		27.1			2
DSSLCK	4557871	TF	transferrin	C5(Carbamidomethyl)			39	1
DSSQILTPPQLSSR	221307485	LGSN	lengsin, lens protein with glutamine synthetase domain		32.4	3.34	45	2
DSSTWLTAFVLK	410170896	C4A	complement component 4A (Rodgers blood group)		33.3	4.36	85	2
DSTGTYTCVAR	302191651	NRCAM	neuronal cell adhesion molecule	C8(Carbamidomethyl)	34.6	3.11	83	2
DSTLIMQLLR	5803225;21464101;4507953;5803227;4507951;21328448	YWHAZ;YWHAQ;YWHAH;YWHAB;YWHAG;YWHAE	tyrosine 3-monooxygenase/tryptophan 5-monooxygenase activation protein, zeta polypeptide;tyrosine 3-monooxygenase/tryptophan 5-monooxygenase activation protein, eta polypeptide;tyrosine 3-monooxygenase/tryptophan 5-monooxygenase activation protein, epsilon polypeptide;tyrosine 3-monooxygenase/tryptophan 5-monooxygenase activation protein, theta polypeptide;tyrosine 3-monooxygenase/tryptophan 5-mo…		37	3.61	76	2
DSVDLAELVPAVGAHPR	51093859	CACNA1I	calcium channel, voltage-dependent, T type, alpha 1I subunit		29.2	3.78		3
DSYETSQLDDQSAETH	91206462	SPP1	secreted phosphoprotein 1		40.8			2
DSYETSQLDDQSAETHS	91206462	SPP1	secreted phosphoprotein 1		43.8			2
DSYETSQLDDQSAETHSH	91598939	SPP1	secreted phosphoprotein 1		41.2			2
DSYETSQLDDQSAETHSHK	91206462;91598939;4759166	SPP1	secreted phosphoprotein 1		54.5	5.85	86	3
DSYVGDEAQSK	4501885;4885049	ACTC1;ACTB	actin, alpha, cardiac muscle 1;actin, beta		22.3		54	2
DTANLFPQTSLTLH	4557485	CP	ceruloplasmin (ferroxidase)		40.1			2
DTASHVQSSPVQSDSSTAK	60097902	FLG	filaggrin			2.94		2
DTAVFECLPQH	153266841	APOH	apolipoprotein H (beta-2-glycoprotein I)	C7(Carbamidomethyl)	30.7			2
DTDTGALLFIGK	39725934	SERPINF1	serpin peptidase inhibitor, clade F (alpha-2 antiplasmin, pigment epithelium derived factor), member 1		42.6	4.36	101	2
DTDTGALLFIGKILDPRG	39725934	SERPINF1	serpin peptidase inhibitor, clade F (alpha-2 antiplasmin, pigment epithelium derived factor), member 1		45.7			2
DTEEEDFHVD	50363217	SERPINA1	serpin peptidase inhibitor, clade A (alpha-1 antiproteinase, antitrypsin), member 1		27.1			2
DTEEEDFHVDQVTTVK	50363217	SERPINA1	serpin peptidase inhibitor, clade A (alpha-1 antiproteinase, antitrypsin), member 1		74.4	7.9	130	2
DTGKTPVEPEVAIHR	4506697	RPS20	ribosomal protein S20		64.3	5	56	3
DTGTYGFLLPER	513126877	CPB2	carboxypeptidase B2 isoform 2 preproprotein		46.4	4.19	88	2
DTIFPSR	88703045	PRR11	proline rich 11				31	1
DTMVEDLVVLVR	514239920	C8B	complement component C8 beta chain isoform 3	M3(Oxidation)	30.5		43	2
DTNGSQFFITTVK	4758950	PPIB	peptidylprolyl isomerase B (cyclophilin B)		22.8			2
DTPVLSELPEPVVAR	53692189	AEBP1	AE binding protein 1		37.7		52	2
DTSCVNPPTVQNAYIVSR	62739186	CFH	complement factor H	C4(Carbamidomethyl)	62	5.18	99	2
DTVIKPLLVEPEGLEK	66932947	A2M	alpha-2-macroglobulin		25.1	5.95	58	3
DTVVVQDLGNIFTR	189163485	CTSA	cathepsin A		41.2	3.25	64	2
DTWEPFASGK	4507725	TTR	transthyretin		31.3			2
DTWVEHWPEEDECQDEENQK	115298678	C3	complement component 3	C13(Carbamidomethyl)	58.6	8.72	79	3
DTWVEHWPEEDECQDEENQKQCQDLGAFTESMVVFGCPN	115298678	C3	complement component 3	C13(Carbamidomethyl); C22(Carbamidomethyl); C37(Carbamidomethyl)			26	3
DVAEEIANYRPTLDTLHEQASALPQEHAESPDVR	112382250	SPTBN1	spectrin, beta, non-erythrocytic 1		24	6.1		4
DVAPGTLCDVAGWGIVNHAGR	42544239	CFD	complement factor D (adipsin)	C8(Carbamidomethyl)	81	4.06	83	3
DVASYHALLDR	4502995	BFSP2	beaded filament structural protein 2, phakinin		27.7		45	2
DVASYHALLDREESG	4502995	BFSP2	beaded filament structural protein 2, phakinin		55.2	4.46	69	2
DVCDPGNTK	32483410	GC	group-specific component (vitamin D binding protein)	C3(Carbamidomethyl)	33.2		32	2
DVCTELLPLIKPQGR	4502599	CBR1	carbonyl reductase 1	C3(Carbamidomethyl)	47	5.08	74	3
DVDECSLKPSICGTAVCK	192447438	PROS1	protein S (alpha)	C5(Carbamidomethyl); C12(Carbamidomethyl); C17(Carbamidomethyl)	47	3.68	53	3
DVDIDSYPDEELPCSAR	31543806	THBS4	thrombospondin 4	C14(Carbamidomethyl)	29.6		38	2
DVDKEFYLFPT	4557485	CP	ceruloplasmin (ferroxidase)		30.8			2
DVDKEFYLFPTVFDENESLLLEDNIR	4557485	CP	ceruloplasmin (ferroxidase)		59.5	8.7	100	3
DVFCDPEEHK	7657419	OPTC	opticin	C4(Carbamidomethyl)	28		30	2
DVFCDPEEHKHTR	7657419	OPTC	opticin	C4(Carbamidomethyl)	52.7	3.52	39	3
DVFDDGRYVYLVTD	7657526	RPS6KA6	ribosomal protein S6 kinase, 90kDa, polypeptide 6		25.8			3
DVFEEGTEASAATAVK	50659080	SERPINA3	serpin peptidase inhibitor, clade A (alpha-1 antiproteinase, antitrypsin), member 3		55			2
DVFLEMNIPYSVVR	38016947	C5	complement component 5	M6(Oxidation)			41	2
DVFLGMFLYEYAR	4502027	ALB	albumin	M6(Oxidation)	31.4	3.8	85	2
DVFVCTYFMPAAQLPELPDVELPTNK	32483410	GC	group-specific component (vitamin D binding protein)	C5(Carbamidomethyl)	59.8			3
DVHEGQPLLNVK	14589889	CDH2	cadherin 2, type 1, N-cadherin (neuronal)		38.4	4.87	70	2
DVIATDKEDVAFK	5174539	MDH1	malate dehydrogenase 1, NAD (soluble)		63.4	5.05	94	2
DVLFLK	4505763	PGK1	phosphoglycerate kinase 1				26	2
DVMCTAFHDNEETFLKK	4502027	ALB	albumin	C4(Carbamidomethyl)	40.3			3
DVNAAIATIK	393715095;57013276	TUBA1B;TUBA1A	tubulin, alpha 1a;tubulin, alpha 1b		25.7	3.57	54	2
DVNDEKNWGLSVYADKPETTK	167857790	ORM1	orosomucoid 1		60.9			3
DVPAFQALGSLNDLQFFR	4502337	AZGP1	alpha-2-glycoprotein 1, zinc-binding		55.2			2
DVPSFHAHGYQEK	4503063	CRYBB2	crystallin, beta B2		33.7			3
DVPSGVTEVVVK	355594753	CLU	clusterin		36.5			2
DVQIGDIVTVGECRPLSK	4506681	RPS11	ribosomal protein S11	C13(Carbamidomethyl)	29			2
DVQNVAAAPELAMGALELESR	13325075	QSOX1	quiescin Q6 sulfhydryl oxidase 1	M13(Oxidation)	42.8	3.24	43	3
DVRDYFMPCPGR	11321561	HPX	hemopexin	C9(Carbamidomethyl)	53.2	3.1	32	2
DVSSWVGHYGALVTHSSVR	18643385	FBXO17	F-box protein 17		32.6		55	3
DVTADFEGQSPK	62420888	DPP7	dipeptidyl-peptidase 7		34.8	3.01	75	2
DVTDDESFVDELR	24797145	SNX14	sorting nexin 14		24.9			2
DVTIQHPWFK	4503055	CRYAA	crystallin, alpha A		27.9		49	2
DVVICPDASLEDAK	31543380	PARK7	parkinson protein 7	C5(Carbamidomethyl)	38.2	3.38	60	2
DVVICPDASLEDAKK	31543380	PARK7	parkinson protein 7	C5(Carbamidomethyl)	34.9	3.8	60	2
DVVLTTTFVDDIK	4502511	C9	complement component 9		32	4.02	91	2
DVVTAAGDMLK	11386147	PSAP	prosaposin	M9(Oxidation)	27.2		56	2
DVWGIEGPIDAAFTR	88853069	VTN	vitronectin		52.8	4.45	101	2
DVYVVTDQIPVFVTMFQK	4505405	GPNMB	glycoprotein (transmembrane) nmb	M15(Oxidation)	28.7			2
DWFQLLHENSK	350276158	SPOCK2	sparc/osteonectin, cwcv and kazal-like domains proteoglycan (testican) 2		27.1		37	2
DWHGVPGQVDAAMAGR	88853069	VTN	vitronectin		46.7	6.54	72	3
DWVSKIQMMQLQSTDPYLDDFYYQNYFEK	189217919	PATL1	protein associated with topoisomerase II homolog 1 (yeast)	M9(Oxidation)	22.7			3
DYAVSTVPVADGLHLK	6912328	DDAH1	dimethylarginine dimethylaminohydrolase 1		27.4			2
DYELLCLDGTR	4557871	TF	transferrin	C6(Carbamidomethyl)	32.9	3.46	76	2
DYELLCLDGTRK	4557871	TF	transferrin	C6(Carbamidomethyl)	29.4			2
DYFMPCPGR	11321561	HPX	hemopexin	C6(Carbamidomethyl)	27.8		41	2
DYIDHVSQVQPVDGVVLVDPDLVK	116008178	SAG	retina and pineal gland (arrestin);S-antigen		31.4	3.34	40	3
DYIFGNYIER	133925809	ITIH3	inter-alpha-trypsin inhibitor heavy chain 3		28.8			2
DYLASHPFDTGMTLGR	310703621	ITIH5	inter-alpha-trypsin inhibitor heavy chain family, member 5	M12(Oxidation)	25.8		57	2
DYNLNDILLQLGIEEA	50659080	SERPINA3	serpin peptidase inhibitor, clade A (alpha-1 antiproteinase, antitrypsin), member 3		29.6			2
DYNLNDILLQLGIEEAFTSK	50659080	SERPINA3	serpin peptidase inhibitor, clade A (alpha-1 antiproteinase, antitrypsin), member 3		62.8	6.78	123	3
DYQELMNTK	119395750	KRT1	keratin 1				34	2
DYSFTIQAYDCGK	57242755	CLSTN1	calsyntenin 1	C11(Carbamidomethyl)	40.8	4.61	66	2
DYSFTIQAYDCGKGPDGTNVK	57242755	CLSTN1	calsyntenin 1	C11(Carbamidomethyl)	47.2	6.43	40	3
DYSLQIQNVDVTDDGPYTCSVQTQHTPR	66346706	NEGR1	neuronal growth regulator 1	C19(Carbamidomethyl)	23.9			3
DYTGEDVTPQNFLAVLR	56682962	LGMN	legumain		34		47	2
DYVSQFEGSALGK	4557321	APOA1	apolipoprotein A-I		37.9	3.86	91	2
DYYTLVDR	4506453	RBP3	retinol binding protein 3, interstitial		23.5		43	2
DYYYDTFKGDDYNEENPTEPGSDGTMSDK	4502147	APLP2	amyloid beta (A4) precursor-like protein 2	M26(Oxidation)	38.5		53	3
EAAENSLVAYK	5803225	YWHAE	tyrosine 3-monooxygenase/tryptophan 5-monooxygenase activation protein, epsilon polypeptide		37.7		80	2
EAALTSEEVGADLEQVEVLQK	194595509	SPTAN1	spectrin, alpha, non-erythrocytic 1		25.2			2
EACLTQGMTLY	4502147	APLP2	amyloid beta (A4) precursor-like protein 2	C3(Carbamidomethyl)	27			2
EACYGDMDGFPGVR	38372931	BCAN	brevican	C3(Carbamidomethyl); M7(Oxidation)			33	2
EADEALLHNLR	4502399	BFSP1	beaded filament structural protein 1, filensin		38.1	3.86	86	2
EAEAAIYHLQLFEELRR	33286418	PKM	pyruvate kinase, muscle		37.9	3.78	35	3
EAEGTEEGGEEEDDEEMDPQTIDSLIELSTK	17136078	VGF	VGF nerve growth factor inducible	M17(Oxidation)	21.8			3
EAETFNSQVGLPILYFSGR	116174738	PAPPA2	pappalysin 2		51.2	6.19	102	2
EAFEAYTDHATYK	149363636	PLXNB2	plexin B2		31.2	3.5	57	2
EAFSLFDK	4502549	CALM2	calmodulin 2 (phosphorylase kinase, delta)		23.8		52	2
EAFSLFDKDGDGTITTK	4502549	CALM2	calmodulin 2 (phosphorylase kinase, delta)		42.8	4.03	63	3
EAGAGGLAIAVEGPSK	116063573	FLNA	filamin A, alpha		31.7	3.08	65	2
EAGFPPGVVNIVPGYGPTAGAAISSHMDIDK	21361176	ALDH1A1	aldehyde dehydrogenase 1 family, member A1	M27(Oxidation)	36.2	5.56	64	3
EAGIPEFYDYDVALIK	67782358	CFB	complement factor B		41.3	5.43	51	3
EAGISDYLTIEELVK	40068512	FUCA2	fucosidase, alpha-L- 2, plasma		26.5			2
EAGTLAYYEICDFLR	144226251	CHI3L1	chitinase 3-like 1 (cartilage glycoprotein-39)	C11(Carbamidomethyl)	45.8	5.2	103	3
EAGTLAYYEICDFLRG	144226251	CHI3L1	chitinase 3-like 1 (cartilage glycoprotein-39)	C11(Carbamidomethyl)	33.1			2
EAHQQSLACIVNYHMDR	42560233	PVRL1	poliovirus receptor-related 1 (herpesvirus entry mediator C)	C9(Carbamidomethyl); M15(Oxidation)	42.9	4.15	55	3
EALGDVVGDYNFICPALEFTK	4557351	BCHE	butyrylcholinesterase	C14(Carbamidomethyl)	35.3	3.04	36	2
EALKLEEK	115298678	C3	complement component 3		37.5		60	2
EALPSWLHWDSQSHTLEGLPLDTDK	294997306	DAG1	dystroglycan 1 (dystrophin-associated glycoprotein 1)		33.5	4.15	36	4
EALQGVGDMGR	315075333	SAA4	serum amyloid A4, constitutive		38.8		70	2
EALVPLVADHK	4504383	HGFAC	HGF activator		32.8		46	2
EALVSVWLQCTAISR	4503009	CPE	carboxypeptidase E	C10(Carbamidomethyl)	52.7	4.99	88	2
EAMTGRVEKPGGQDK	31652242	TCF20	transcription factor 20 (AR1)			3.18		3
EANVACLDLGFQQGADTQR	119392081	CFI	complement factor I	C6(Carbamidomethyl)	76.4	6.31	138	2
EAQLPVIENK	4505881	PLG	plasminogen		27.7			2
EAQVSVQPNFQQDK	32171249	PTGDS	prostaglandin D2 synthase 21kDa (brain)		41.9			2
EAQVSVQPNFQQDKFLGR	32171249	PTGDS	prostaglandin D2 synthase 21kDa (brain)		29.8			3
EASACPGHVEAAPETTAVSAETGPEVTDAAAR	117168279	MGARP	mitochondria-localized glutamic acid-rich protein	C5(Carbamidomethyl)	25			3
EASPNPEDGIVR	149363636	PLXNB2	plexin B2		44.3			2
EATEAAK	156523970	AHSG	alpha-2-HS-glycoprotein				48	2
EATIPGHLNSYTIK	47132549	FN1	fibronectin 1		38	4.21	65	2
EATNPPVIQEEKPK	21361657	PDIA3	protein disulfide isomerase family A, member 3		26		36	2
EAVANKGPVSVGVDAR	315075311	CTSS	cathepsin S		23.5		64	3
EAVEEPSSK	4502805	CHGA	chromogranin A (parathyroid secretory protein 1)		25.6		67	2
EAVMDINKPGPLFKPENGLLETK	192447438	PROS1	protein S (alpha)	M4(Oxidation)	26.6	3.36		3
EAYGAVTQTVR	5729980	PMVK	phosphomevalonate kinase		37.4		69	2
EAYNLGVR	157266337	BHMT	betaine--homocysteine S-methyltransferase		26.6		41	2
ECDTDGWTNDIPICEVVK	62739186	CFH	complement factor H	C2(Carbamidomethyl); C14(Carbamidomethyl)	53.3	5.53	111	2
ECEEIIR	70906435	FGB	fibrinogen beta chain	C2(Carbamidomethyl)	26.4			2
ECFLQHKDDNPNLPR	4502027	ALB	albumin	C2(Carbamidomethyl)	53.8			3
ECIDYVEK	5803145	RALBP1	ralA binding protein 1	C2(Carbamidomethyl)	23.3			2
ECVGFEAVQEVPVGLVQPA	410170896	C4A	complement component 4A (Rodgers blood group)	C2(Carbamidomethyl)	37.8			2
ECVGFEAVQEVPVGLVQPASATLYDYYNPER	410170896;178557739	C4A;C4B	complement component 4B (Chido blood group);complement component 4A (Rodgers blood group)	C2(Carbamidomethyl)	36.9	8.38	88	4
ECVGFEAVQEVPVGLVQPASATLYDYYNPERR	410170896;178557739	C4A;C4B	complement component 4B (Chido blood group);complement component 4A (Rodgers blood group)	C2(Carbamidomethyl)	52.2	8.27	148	3
EDAGEYECHASNSQGQASASAK	359465608	IGFBP7	insulin-like growth factor binding protein 7	C8(Carbamidomethyl)	67.5	6.93	110	3
EDAIWNLLR	312433998	LTF	lactotransferrin		31.8		63	2
EDARPVPQGSCQSELHR	62243290	IGFBP4	insulin-like growth factor binding protein 4	C11(Carbamidomethyl)	58.1	7.8	70	3
EDAVLEYLK	4505257	MSN	moesin				38	2
EDCNELPPR	62739186	CFH	complement factor H	C3(Carbamidomethyl)	27.9			2
EDCNELPPRR	62739186	CFH	complement factor H	C3(Carbamidomethyl)	29.6			3
EDEEEEEGENYQK	221316599	CHGB	chromogranin B (secretogranin 1)		30.7		50	2
EDFTSLSLVLY	32483410	GC	group-specific component (vitamin D binding protein)		31.6			2
EDFTSLSLVLYSR	32483410	GC	group-specific component (vitamin D binding protein)		46.4	4.43	100	2
EDFYLNTGPIFIFEIYLPSER	21264592	ARAP2	ArfGAP with RhoGAP domain, ankyrin repeat and PH domain 2			3.38		3
EDGGGWWYNR	70906435	FGB	fibrinogen beta chain		34.4	2.79	77	2
EDGILGPIIR	105990535	F5	coagulation factor V (proaccelerin, labile factor)		31.8		67	2
EDGPFWWAGLTAQ	118600977	CPAMD8	C3 and PZP-like, alpha-2-macroglobulin domain containing 8		25.4			2
EDGQPIDQQPIDKEIEPDGAELEGPEEK	4502399	BFSP1	beaded filament structural protein 1, filensin		51.9	5.35	65	3
EDHKGLMMELSEDCPSIQDR	10518338	CRYGC	crystallin, gamma C	M7(Oxidation); M8(Oxidation); C14(Carbamidomethyl)	58.4	8.84	98	3
EDIPPADLSDQVPDTESETR	115298678	C3	complement component 3		54	4.84	117	2
EDIPVNYMK	189181666	HEXA	hexosaminidase A (alpha polypeptide)	M8(Oxidation)	25.2			2
EDLIWELLNQAQEHFGK	4557871	TF	transferrin		51.1	7.01	90	3
EDLIWELLNQAQEHFGKDK	4557871	TF	transferrin		43.3	5.76	54	3
EDPPMSLR	283436114	PLB1	phospholipase B1	M5(Oxidation)	25.5			2
EDPQGDAAQK	50363217	SERPINA1	serpin peptidase inhibitor, clade A (alpha-1 antiproteinase, antitrypsin), member 1		33.8			2
EDPQGDAAQKTDTSHHDQDHPTFNK	50363217	SERPINA1	serpin peptidase inhibitor, clade A (alpha-1 antiproteinase, antitrypsin), member 1		26.2			3
EDPQTFYYAVAVVK	4557871	TF	transferrin		37.4	4.94	88	3
EDPQTFYYAVAVVKK	4557871	TF	transferrin		54.9	5.95	69	3
EDQLPSGFPNIDMGPQLK	104487297	PTPRS	protein tyrosine phosphatase, receptor type, S	M13(Oxidation)	26.5		43	2
EDQTEYLEER	431822408;154146191	HSP90AB1;HSP90AA1	heat shock protein 90kDa alpha (cytosolic), class A member 1;heat shock protein 90kDa alpha (cytosolic), class B member 1		30.4		81	2
EDQYHYLLDR	194018472	SERPINA5	serpin peptidase inhibitor, clade A (alpha-1 antiproteinase, antitrypsin), member 5		32.6	3.77	50	2
EDSCQLGYSAGPCMGMTSR	4502067	AMBP	alpha-1-microglobulin/bikunin precursor	C4(Carbamidomethyl); C13(Carbamidomethyl); M14(Oxidation); M16(Oxidation)	26	3.11	59	2
EDSLEAGLPLQVR	4502805	CHGA	chromogranin A (parathyroid secretory protein 1)		40.9	4.18	97	2
EDSPGLLQFEVCPLSESR	28559039	MED1	mediator complex subunit 1	C12(Carbamidomethyl)		3.15		2
EDVHSQVICEVAHVTLQGDPLR	341914298	LOC100653194	signal-regulatory protein beta-1 isoform 3-like	C9(Carbamidomethyl)	67.4	7.45	54	3
EDYICYAR	302191651	NRCAM	neuronal cell adhesion molecule	C5(Carbamidomethyl)	23.4		45	2
EDYLDVYVFGVGPLVNQVNINALASK	67782358	CFB	complement factor B		62	6.99	78	3
EDYLYAVR	4758784	NDUFC2	NADH dehydrogenase (ubiquinone) 1, subcomplex unknown, 2, 14.5kDa		27.3		44	2
EDYRGQMIEFTEDCSCLQDR	13377002	CRYGD	crystallin, gamma D	M7(Oxidation); C14(Carbamidomethyl); C16(Carbamidomethyl)	69.7	9.16	94	3
EEAENTLQSFR	62414289	VIM	vimentin		35.4	3.69	86	2
EEAPSLRPAPPPISGGGYR	70906435	FGB	fibrinogen beta chain		41		40	3
EEAQLATVLAYALSSHCPDMR	5802984	B3GNT1	UDP-GlcNAc:betaGal beta-1,3-N-acetylglucosaminyltransferase 1	C17(Carbamidomethyl); M20(Oxidation)	41	7.65	86	3
EEEEEEGVEEEEEEEGGAVGPHK	6005920	TRH	thyrotropin-releasing hormone		68.4	5.87	89	3
EEEEEMAVVPQGLFR	4502805	CHGA	chromogranin A (parathyroid secretory protein 1)	M6(Oxidation)	27.7		55	2
EEEFVEGIYKVEIDTK	4507725	TTR	transthyretin	E1-18.01056	32			2
EEFCGLLSSPTGPLSSCHK	154146262	FCGBP	Fc fragment of IgG binding protein	C4(Carbamidomethyl); C17(Carbamidomethyl)	65.3	6.59	88	3
EEGAPGDPEAALEDNLAR	24497519	MAN1A1	mannosidase, alpha, class 1A, member 1		54.4	3.68	97	2
EEGTEASAATAVK	50659080	SERPINA3	serpin peptidase inhibitor, clade A (alpha-1 antiproteinase, antitrypsin), member 3		33.9			2
EEIFGPVQQIMK	21361176	ALDH1A1	aldehyde dehydrogenase 1 family, member A1	M11(Oxidation)	28.2		38	2
EEIYFLNTNNAFSGVATYTDK	330688397	CRTAC1	cartilage acidic protein 1		27.1			2
EEKPAVTAAPK	4503057	CRYAB	crystallin, alpha B		41.7	3.36	77	3
EELEEEQRTEE	56549129	MXRA7	matrix-remodelling associated 7				49	2
EELEELDR	4506815	SCNN1A	sodium channel, non-voltage-gated 1 alpha subunit				36	2
EELELR	23312378	PPEF1	protein phosphatase, EF-hand calcium binding domain 1				53	1
EELLPAQDIK	67782358	CFB	complement factor B		31.4	3.16	62	2
EELSCTVVELK	50659080	SERPINA3	serpin peptidase inhibitor, clade A (alpha-1 antiproteinase, antitrypsin), member 3	C5(Carbamidomethyl)	27			2
EELVYELNPLDH	410170896	C4A	complement component 4A (Rodgers blood group)		25.8			2
EELVYELNPLDHR	410170896;178557739	C4A;C4B	complement component 4B (Chido blood group);complement component 4A (Rodgers blood group)		52.2	5.61	90	3
EELVYELNPLDHRG	410170896	C4A	complement component 4A (Rodgers blood group)		52.5			3
EENFYVDETTVVK	73858564	SERPINA6	serpin peptidase inhibitor, clade A (alpha-1 antiproteinase, antitrypsin), member 6		26	4.07	59	2
EEPDSENPCLISR	28372497	UBR1	ubiquitin protein ligase E3 component n-recognin 1	C9(Carbamidomethyl); E1-18.01056	24.1			2
EERAEESIEDIYANIPDLPK	8923243	PALMD	palmdelphin		24.2			2
EESPLLIGQQSTVSDVPR	47132549	FN1	fibronectin 1		55.2	5.94	123	2
EETTSHLR	4504893	KNG1	kininogen 1		39		60	2
EEVLQYCQEMYPELQITNVMEANQR	4502147	APLP2	amyloid beta (A4) precursor-like protein 2	C7(Carbamidomethyl); M10(Oxidation); M20(Oxidation)	35.9	4.11	73	3
EEYANCHLAR	4557871	TF	transferrin	C6(Carbamidomethyl)	26.1			2
EFDHNSNIR	62739186	CFH	complement factor H		43.7		40	2
EFEEDLTGIDDR	195976811	RBP1	retinol binding protein 1, cellular		39		82	2
EFEGEEEYLEILGITR	45594240	LSAMP	limbic system-associated membrane protein		55	5.31	95	2
EFHLHLR	410170896;178557739	C4A;C4B	complement component 4B (Chido blood group);complement component 4A (Rodgers blood group)		31.1		40	2
EFHSHEFHSHEDMLVVDPK	91206462;91598939;4759166	SPP1	secreted phosphoprotein 1	M13(Oxidation)	42	5.33		4
EFNAETFTFH	4502027	ALB	albumin		35.7			2
EFNAETFTFHADICTLSEK	4502027	ALB	albumin	C14(Carbamidomethyl)	47.4	6.47	131	2
EFNAETFTFHADICTLSEKER	4502027	ALB	albumin	C14(Carbamidomethyl)	42.1	7.28	123	3
EFNPLVIVGLSK	105990535	F5	coagulation factor V (proaccelerin, labile factor)		40.4	3.32	49	2
EFQLFSSPH	4557871	TF	transferrin		22.6			2
EFQLFSSPHGK	4557871	TF	transferrin		31.8	3.69	56	3
EFSHLGKEDFTSLSLVLY	32483410	GC	group-specific component (vitamin D binding protein)		29.3			3
EFSHLGKEDFTSLSLVLYSR	32483410	GC	group-specific component (vitamin D binding protein)		48.2	8.7	106	3
EFTEAFLGCPAIHPR	156616294	PGLYRP2	peptidoglycan recognition protein 2	C9(Carbamidomethyl)	26.4	5.92	72	3
EFTGLEPIVSDVIR	4758022	COCH	coagulation factor C homolog, cochlin (Limulus polyphemus)		47.8	3.21	83	2
EFTPPVQAAYQK	4504349	HBB	hemoglobin, beta		43.3	3.21	45	2
EFTPQMQAAYQK	4504351	HBD	hemoglobin, delta	M6(Oxidation)	32.2			2
EFVISDR	21624607	COTL1	coactosin-like 1 (Dictyostelium)				37	1
EGAIHREELVYELNPLDHR	410170896;178557739	C4A;C4B	complement component 4B (Chido blood group);complement component 4A (Rodgers blood group)		81.5	8.72	58	3
EGAIHREELVYELNPLDHRG	178557739	C4B	complement component 4B (Chido blood group)		74.9			3
EGAMSAQLGYPVVGWHIANK	294997306	DAG1	dystroglycan 1 (dystrophin-associated glycoprotein 1)	M4(Oxidation)	32.4		37	3
EGANYALVIDVDMVPSEGLWR	5802984	B3GNT1	UDP-GlcNAc:betaGal beta-1,3-N-acetylglucosaminyltransferase 1	M13(Oxidation)	52.1	5.58	91	2
EGCEAIVDTGTSLMVGPVDEVR	4503143	CTSD	cathepsin D	C3(Carbamidomethyl); M14(Oxidation)	28.6	5.99	152	2
EGCVCDAGFVLSGDTCVPVGQCGCLHDDR	154146262	FCGBP	Fc fragment of IgG binding protein	C3(Carbamidomethyl); C5(Carbamidomethyl); C16(Carbamidomethyl); C22(Carbamidomethyl); C24(Carbamidomethyl)	42.2	6.11	56	3
EGCVCDAGFVLSGDTCVPVGQCGCLHDGR	154146262	FCGBP	Fc fragment of IgG binding protein	C3(Carbamidomethyl); C5(Carbamidomethyl); C16(Carbamidomethyl); C22(Carbamidomethyl); C24(Carbamidomethyl)	49.3	9.8	71	3
EGCWVLYELPNYR	10518338	CRYGC	crystallin, gamma C	C3(Carbamidomethyl)	32.4			2
EGDCPVQSGK	4504893	KNG1	kininogen 1	C4(Carbamidomethyl)	38	2.95	71	2
EGDGSCFPDALDR	144226251	CHI3L1	chitinase 3-like 1 (cartilage glycoprotein-39)	C6(Carbamidomethyl)	42.4	4.06	116	2
EGDHEFLEVPEAQEDVEA	21071030	A1BG	alpha-1-B glycoprotein		28.1			2
EGDKEEDHAGTFQIIDEEETQFMSNCPVAVTESTPR	110347423	SPON1	spondin 1, extracellular matrix protein	M23(Oxidation); C26(Carbamidomethyl)		3.8	50	4
EGDSFEVLPLR	7657419	OPTC	opticin		21.5	3.28	96	2
EGEDMIAEEHFGSEK	112382250	SPTBN1	spectrin, beta, non-erythrocytic 1	M5(Oxidation)	33.5	3.38	42	2
EGEEAEQPAWFR	312283621	PODN	podocan		28.9			2
EGFGHLSPTGTTEFWLGNEK	70906437	FGG	fibrinogen gamma chain		47.5	7.28	102	3
EGFQELLR	50363217	SERPINA1	serpin peptidase inhibitor, clade A (alpha-1 antiproteinase, antitrypsin), member 1		26.4			2
EGGLGPLNIPLLADVTR	32189392	PRDX2	peroxiredoxin 2		57.7	5.31	85	2
EGGSIPVTLTFQEATGK	271398277	CNDP2	CNDP dipeptidase 2 (metallopeptidase M20 family)		39.2	3.29	47	2
EGIAQTVFLGLNR	4504169	GSS	glutathione synthetase		41.7	4.42	89	2
EGIPPDQQR	11024714	UBB	ubiquitin B		29.8		59	2
EGISYLHFTK	281485550	FBN1	fibrillin 1		25.2			3
EGLDINSLESLGQGIK	209364544	CLSTN2	calsyntenin 2		36.7	3.08		2
EGLDLQVLEDSGR	57242755	CLSTN1	calsyntenin 1		44.7	4.62	115	2
EGLELLK	4503571	ENO1	enolase 1, (alpha)				59	2
EGLWTQEFK	116174738	PAPPA2	pappalysin 2			3.11	44	2
EGMQLISEKPETEAVVK	112382250	SPTBN1	spectrin, beta, non-erythrocytic 1	M3(Oxidation)	32.9			3
EGNIMAVMATAMYLQMEHVVDTCR	195927002	BCL6	B-cell CLL/lymphoma 6	C23(Carbamidomethyl); M5(Oxidation); M8(Oxidation)	22.5			3
EGPGPEDTVQDNLGAAGAEEEQEEHQK	61742791	LSP1	lymphocyte-specific protein 1		44.8	3.49	43	3
EGPVLILGR	21070982	PAM	peptidylglycine alpha-amidating monooxygenase		30.1		64	2
EGPYDVVVLPGGNLGAQNLSESAAVK	31543380	PARK7	parkinson protein 7		49.4	6.72	83	3
EGQECGVYTPNCAPGLQCHPPKDDEAPLR	11321593	IGFBP6	insulin-like growth factor binding protein 6	C5(Carbamidomethyl); C12(Carbamidomethyl); C18(Carbamidomethyl)		7.15		4
EGQMESVEAAMSSK	205277441	SERPINA7	serpin peptidase inhibitor, clade A (alpha-1 antiproteinase, antitrypsin), member 7	M4(Oxidation); M11(Oxidation)	28.5		55	2
EGSCPQVNINFPQLGLCR	56699495	WFDC2	WAP four-disulfide core domain 2	C4(Carbamidomethyl); C17(Carbamidomethyl)	26.2	3.91	80	2
EGTCPEAPTDECK	4557871	TF	transferrin	C4(Carbamidomethyl); C12(Carbamidomethyl)	30.7			2
EGTCPEAPTDECKPVK	4557871	TF	transferrin	C4(Carbamidomethyl); C12(Carbamidomethyl)	45	5.21	73	3
EGTYSLPK	39995109	GM2A	GM2 ganglioside activator		24.2		56	2
EGVMVQTSGK	153792110	HEG1	heart development protein with EGF-like domains 1	M4(Oxidation)	24.2		78	2
EGVQKEDIPPADLSDQVPDTESETR	115298678	C3	complement component 3		64.7	8.7	91	3
EGVYTVFAPTNEAFR	4507467	TGFBI	transforming growth factor, beta-induced, 68kDa		47.9	4.12	63	2
EGWIHTVCINGR	62739186	CFH	complement factor H	C8(Carbamidomethyl)	31.8	4.04	29	3
EGYLHVCSNGLCCY	4557373	BTD	biotinidase	C7(Carbamidomethyl); C12(Carbamidomethyl); C13(Carbamidomethyl)	36.6			2
EGYLHVCSNGLCCYLLYERPTLSK	4557373	BTD	biotinidase	C7(Carbamidomethyl); C12(Carbamidomethyl); C13(Carbamidomethyl)	64.3	5.52	59	3
EGYTEFSLR	110347423	SPON1	spondin 1, extracellular matrix protein		25.8		57	2
EGYYGYTGAFR	4557871	TF	transferrin		37.5	3.46	78	2
EHALLAYTLGVK	4503471	EEF1A1	eukaryotic translation elongation factor 1 alpha 1		39.6	4.84	81	2
EHAVEGDCDFQLLK	156523970	AHSG	alpha-2-HS-glycoprotein	C8(Carbamidomethyl)	52.6	7.43	105	3
EHEEPTTSEMAEETYSPK	10834982	IGFBP5	insulin-like growth factor binding protein 5	M10(Oxidation)	35.5	3.11	85	2
EHGDPLIEELNPGDALEPEGR	330688397	CRTAC1	cartilage acidic protein 1		61	7.14	65	3
EHIVDLEMLTVSSIGTFR	86788015	EFEMP1	EGF containing fibulin-like extracellular matrix protein 1	M8(Oxidation)	59.9	6.76	64	3
EHLVQATPENLQEAR	133925809	ITIH3	inter-alpha-trypsin inhibitor heavy chain 3		41.9	5.73	108	3
EHNLQVLGLVK	290656011	NEO1	neogenin 1		41.8	4.68	63	2
EHSSLAFWK	153266841	APOH	apolipoprotein H (beta-2-glycoprotein I)		24.3	3.8	54	2
EHVAHLLFLR	4505529	ORM2	orosomucoid 2		35.9	4.77	82	3
EHVAHLLFLRDTK	4505529	ORM2	orosomucoid 2		37.2	5.15	32	3
EIAEDPVDILGQMQMAGDGCR	154426300	KANSL2	KAT8 regulatory NSL complex subunit 2	M13(Oxidation); C20(Carbamidomethyl)		3.54		3
EICPAGHGYTYASSDIR	4557733	LTBP2	latent transforming growth factor beta binding protein 2	C3(Carbamidomethyl)	48.8	5.72	103	3
EIDKIVGQLMDGLK	91823602	ENPP2	ectonucleotide pyrophosphatase/phosphodiesterase 2	M10(Oxidation)			40	2
EIEEVLTPEMLMR	21361302	SERPINA4	serpin peptidase inhibitor, clade A (alpha-1 antiproteinase, antitrypsin), member 4	M10(Oxidation); M12(Oxidation)			37	2
EIEPDGAELEGPEEK	4502399	BFSP1	beaded filament structural protein 1, filensin		43.7	4	57	2
EIETYHNLLEGGQEDFESSGAGK	55956899	KRT9	keratin 9		49	9.57	96	3
EIFLSK	170295807	SERPINI1	serpin peptidase inhibitor, clade I (neuroserpin), member 1				37	1
EIGELYLPK	50659080	SERPINA3	serpin peptidase inhibitor, clade A (alpha-1 antiproteinase, antitrypsin), member 3			3.02	65	2
EIHSCK	8922120	CRYGS	crystallin, gamma S	C5(Carbamidomethyl)			35	2
EIIDDDVPSFHAHGYQEK	4503063	CRYBB2	crystallin, beta B2		37.3			2
EIINVGHSFHVNFEDNDNR	4502517	CA1	carbonic anhydrase I		46	7.18	123	3
EIITPDVPFTVDK	57242755	CLSTN1	calsyntenin 1		35.2			2
EILDAFDK	11386147	PSAP	prosaposin				38	2
EILESR	315434259	KIF16B	kinesin family member 16B				37	2
EILPSQSGPAQDSLLGSSGSSGPEPKVASPAK	211971080	ATXN7L1	ataxin 7-like 1		24.4			3
EILSVDCSTNNPSQAK	355594753	CLU	clusterin	C7(Carbamidomethyl)	55.4	5.11	115	2
EILVGDVGQTVDDPYATFVK	5031635	CFL1	cofilin 1 (non-muscle)		37.3	3.54	60	2
EIMENYNIALR	118442839;62739186	CFHR1;CFH	complement factor H;complement factor H-related 1	M3(Oxidation)	25.4	3.43	60	2
EINLAPDSSSVVVSGLMVATK	47132549	FN1	fibronectin 1	M17(Oxidation)	47.8	5.28	77	2
EIPAWVPFDPAAQITK	4502337	AZGP1	alpha-2-glycoprotein 1, zinc-binding		29.9	4.53	66	2
EIPDEISILLLGVAH	39725934	SERPINF1	serpin peptidase inhibitor, clade F (alpha-2 antiplasmin, pigment epithelium derived factor), member 1		36.8			2
EIPDEISILLLGVAHFK	39725934	SERPINF1	serpin peptidase inhibitor, clade F (alpha-2 antiplasmin, pigment epithelium derived factor), member 1		54.2	5.82	94	3
EIPMSVPEISSSQHPVK	15011862	PLXDC1	plexin domain containing 1	M4(Oxidation)	31.3			3
EIPSHVLSK	5032161	TCEB1	transcription elongation factor B (SIII), polypeptide 1 (15kDa, elongin C)		35.1			2
EIPVLVTQISSTNHPVK	40255005	PLXDC2	plexin domain containing 2		51.5	4.79	72	3
EIQNAVNGVK	355594753	CLU	clusterin		29.2		32	2
EIQTAVRLLLPGELAK	10800138	HIST1H2BD	histone cluster 1, H2bd		75.2	6.55	90	2
EISFHCYDGYTLR	67782358	CFB	complement factor B	C6(Carbamidomethyl)	40.4			3
EITALAPSTMK	4501885;4885049	ACTC1;ACTB	actin, alpha, cardiac muscle 1;actin, beta	M10(Oxidation)	29.1		58	2
EITHDVK	4502147	APLP2	amyloid beta (A4) precursor-like protein 2		27.3			2
EITYINR	48475052	SFRP2	secreted frizzled-related protein 2				37	2
EIVDSYLPVILDIIK	11386147	PSAP	prosaposin		46.7	4	58	2
EIVHIQAGQCGNQIGAK	29788785	TUBB	tubulin, beta class I	C10(Carbamidomethyl)	37.1	6.04	72	3
EIVHLQAGQCGNQIGAK	5174735	TUBB4B	tubulin, beta 4B class IVb	C10(Carbamidomethyl)	40			3
EIYCPAPPQIDNGIIQGER	10835143	CD55	CD55 molecule, decay accelerating factor for complement (Cromer blood group)	C4(Carbamidomethyl)	40.5	3.54	63	2
EKAEAQAQYSAAVAK	31542984	ITIH4	inter-alpha-trypsin inhibitor heavy chain family, member 4		36.2	5.11	117	2
EKDYELLCLDGTR	4557871	TF	transferrin	C8(Carbamidomethyl)	39.9			2
EKFTAFCK	32171249	PTGDS	prostaglandin D2 synthase 21kDa (brain)	C7(Carbamidomethyl)			52	2
EKIDPLEVEEGDPIVLPCNPPK	358438179;358438315	CHL1	cell adhesion molecule with homology to L1CAM (close homolog of L1)	C18(Carbamidomethyl)	76.2	7.12	77	3
EKLCYVALDFEQEMATAASSSSLEK	4501885	ACTB	actin, beta	C4(Carbamidomethyl)	24.2	4.22	98	3
EKLDCELQK	57242755	CLSTN1	calsyntenin 1	C5(Carbamidomethyl)	31.7	2.84	47	2
EKLEATINELV	50592994	TXN	thioredoxin		29.5			2
EKLPILCTK	116174738	PAPPA2	pappalysin 2	C7(Carbamidomethyl)	28.1		44	2
EKLQDEDLGFL	67782358	CFB	complement factor B		25.2	3.77	45	2
EKNGIDIYSLTVDSR	31542984	ITIH4	inter-alpha-trypsin inhibitor heavy chain family, member 4		26.8			2
EKPPCLAELER	350276158	SPOCK2	sparc/osteonectin, cwcv and kazal-like domains proteoglycan (testican) 2	C5(Carbamidomethyl)	49.7	3.49	56	3
EKVHENENIGTTEPGEHQEAK	190341024	SPARCL1	SPARC-like 1 (hevin)		65.1	6.24	69	3
EKVLCSSLNLSPAR	156523268	TADA2B	transcriptional adaptor 2B	C5(Carbamidomethyl)		2.86		2
ELACEGYPIELR	41281557	LPHN1	latrophilin 1	C4(Carbamidomethyl)	31.2		43	2
ELAEDGYSGVEVR	378548190	RPS3	ribosomal protein S3		44.5	3.48	85	2
ELAILLGMLDPAEKDEK	4758638	PRDX6	peroxiredoxin 6		47.6	3.56	48	2
ELANILK	4507467	TGFBI	transforming growth factor, beta-induced, 68kDa				45	2
ELASQPDVDGFLVGGASLKPEFVDIINAK	4507645	TPI1	triosephosphate isomerase 1		36	7.48	50	3
ELAVFR	55925576	IGFBP2	insulin-like growth factor binding protein 2, 36kDa				43	2
ELCAGPACNEVER	118600977	CPAMD8	C3 and PZP-like, alpha-2-macroglobulin domain containing 8	C3(Carbamidomethyl); C8(Carbamidomethyl)	33.9			2
ELDESLQVAER	355594753	CLU	clusterin		40.5	3.95	94	2
ELDLNSVLLK	5231228	RNASET2	ribonuclease T2		29.9	3.39	66	2
ELDRDTVFALVN	50363217	SERPINA1	serpin peptidase inhibitor, clade A (alpha-1 antiproteinase, antitrypsin), member 1		30.6			2
ELDRDTVFALVNY	50363217	SERPINA1	serpin peptidase inhibitor, clade A (alpha-1 antiproteinase, antitrypsin), member 1		29.4			2
ELDRDTVFALVNYIFFK	50363217	SERPINA1	serpin peptidase inhibitor, clade A (alpha-1 antiproteinase, antitrypsin), member 1		48.8	7.09	66	3
ELEAENYHDIKR	112382250	SPTBN1	spectrin, beta, non-erythrocytic 1		27.6			3
ELEDSPQENVSVTEIIKPCDD	68077166	DNAJC21	DnaJ (Hsp40) homolog, subfamily C, member 21	C19(Carbamidomethyl); E1-18.01056	27.5			3
ELEEDFIK	21624607	COTL1	coactosin-like 1 (Dictyostelium)				39	2
ELEEIVQPIISK	16507237	HSPA5	heat shock 70kDa protein 5 (glucose-regulated protein, 78kDa)		34.4	3.26	59	2
ELENLAAMDLELQK	221316599	CHGB	chromogranin B (secretogranin 1)	M8(Oxidation)	29.7	3.94	50	2
ELETAYSNLLR	4557779	MYOC	myocilin, trabecular meshwork inducible glucocorticoid response		34.2		40	2
ELETVCNDVLSLLDK	4507951	YWHAH	tyrosine 3-monooxygenase/tryptophan 5-monooxygenase activation protein, eta polypeptide	C6(Carbamidomethyl)	48.5	4.65	74	2
ELGEYGFHEYTEVK	21361176	ALDH1A1	aldehyde dehydrogenase 1 family, member A1		25.7	4.68	45	2
ELGGEVFYVGPAR	118600983	NCAN	neurocan		40.2	4.17	81	2
ELGVGIALR	4557581	FABP5	fatty acid binding protein 5 (psoriasis-associated)		32	3.28	60	2
ELHKDIEILSQTFER	224586875	CCDC65	coiled-coil domain containing 65			3.55		3
ELIAYSQYPR	4557659	IDS	iduronate 2-sulfatase		27.3			2
ELIDQYDVQR	4885259	MSTN	myostatin		31.1		75	2
ELIGAGGFGQVYR	155723000	KIAA1804	mixed lineage kinase 4	E1-18.01056	22.6			2
ELISER	11321561	HPX	hemopexin			2.67	42	2
ELISLVEDVSSNYDGCCEGDVVQCIR	4501987	AFM	afamin	C16(Carbamidomethyl); C17(Carbamidomethyl); C24(Carbamidomethyl)	55.4	7.07	94	3
ELLCLDNTR	4557871	TF	transferrin	C4(Carbamidomethyl)	27.4			2
ELLDTVTAPQK	39725934	SERPINF1	serpin peptidase inhibitor, clade F (alpha-2 antiplasmin, pigment epithelium derived factor), member 1		30.9	3.53	78	2
ELLESYIDGR	4503635	F2	coagulation factor II (thrombin)		31	3.22	78	2
ELLHELALSVPGAR	226437599	VSTM2B	V-set and transmembrane domain containing 2B		38.2		54	2
ELLLQPVTISR	5031595	ARPC4	actin related protein 2/3 complex, subunit 4, 20kDa		36.5		55	2
ELLREETGAALKPR	110611233	COL18A1	collagen, type XVIII, alpha 1		70.6	6.47	73	3
ELLVIELSDNPGVHEPGEPEFK	4503009	CPE	carboxypeptidase E		40.1	7.11	52	3
ELLVPR	21071030	A1BG	alpha-1-B glycoprotein		24.8		56	2
ELNMIIMLPDETTDLR	425876770	SERPINB6	serpin peptidase inhibitor, clade B (ovalbumin), member 6	M7(Oxidation)	48.2	4.45	71	2
ELNQLEDKYDKDYLSGELGDNLK	281485550	FBN1	fibrillin 1		33			3
ELNYFAK	4505763	PGK1	phosphoglycerate kinase 1				37	2
ELPAAVAPAGPASLAR	6912586	PGLS	6-phosphogluconolactonase		46	3.09	60	2
ELPEHTVK	32483410	GC	group-specific component (vitamin D binding protein)		29.4		34	2
ELPSFLGK	4506765	S100A4	S100 calcium binding protein A4		24.7			2
ELPSLQHPNEQK	221316614	ECM1	extracellular matrix protein 1		39.4	3.15	41	2
ELQAAQAR	4557325	APOE	apolipoprotein E				39	2
ELQDLALQGAK	4502805	CHGA	chromogranin A (parathyroid secretory protein 1)		29.9	2.98	46	2
ELQELVQYPVEHPDK	6005942	VCP	valosin containing protein		27.5			2
ELQEMDKDDESLIK	56676393	ARHGDIB	Rho GDP dissociation inhibitor (GDI) beta	M5(Oxidation)	40.5	2.75	77	2
ELQQAVLHMEQR	20070228	NUCB1	nucleobindin 1	M9(Oxidation)	30.5		62	2
ELRAQQGLAPEPR	62177129	N4BP3	NEDD4 binding protein 3		26.8			2
ELRPWCFTTDPNKR	4505881	PLG	plasminogen	C6(Carbamidomethyl)	55.3	5.87	34	3
ELRVEAEHAER	210032790	FAM184B	family with sequence similarity 184, member B		32.7			2
ELSAERPLNEQIAEAEEDK	19557645	SCG3	secretogranin III		28.8	3.89	44	3
ELSAERPLNEQIAEAEEDKI	19557645	SCG3	secretogranin III		31			3
ELSAERPLNEQIAEAEEDKIK	19557645	SCG3	secretogranin III		28.8	8.41	81	3
ELSDFISYLQR	21361657	PDIA3	protein disulfide isomerase family A, member 3		34.3		51	2
ELSEDCPSIQDR	10518338	CRYGC	crystallin, gamma C	C6(Carbamidomethyl)	38.7			2
ELSHLPSLYDYSAYR	45580688	C7	complement component 7		22.8	3.76	81	3
ELSNTAAYQSVR	321267600	SIAE	sialic acid acetylesterase		38.1	3.69	69	2
ELSSFIDK	32483410	GC	group-specific component (vitamin D binding protein)				53	2
ELSSFIDKGQELCADYSENTFTEYK	32483410	GC	group-specific component (vitamin D binding protein)	C13(Carbamidomethyl)	60.2	10.16	110	3
ELSSFIDKGQELCADYSENTFTEYKK	32483410	GC	group-specific component (vitamin D binding protein)	C13(Carbamidomethyl)	74.8			3
ELSSSTEESKDPSSEK	110347463	HIVEP2	human immunodeficiency virus type I enhancer binding protein 2			2.77		2
ELTEEKESAFEFLSSA	5174539	MDH1	malate dehydrogenase 1, NAD (soluble)		35.6	4.9	61	2
ELTITWAPLSR	28373119	CNTN1	contactin 1		37.6	3.27	55	2
ELTPEVLQEWLDELEEMMLVVHMPR	4502261	SERPINC1	serpin peptidase inhibitor, clade C (antithrombin), member 1	M17(Oxidation); M18(Oxidation); M23(Oxidation)		6.78	30	3
ELTSELKENFIR	38455402	LCN2	lipocalin 2		34.1	4.67	86	3
ELTTEIDNNIEQISSYK	195972866	KRT10	keratin 10		36.4	5.69	107	2
ELVLAGNR	4826772	IGFALS	insulin-like growth factor binding protein, acid labile subunit				43	2
EMDPFHYDYQTLR	11612655	FXYD6	FXYD domain containing ion transport regulator 6	M2(Oxidation)	30.4		35	2
EMECAGTYDGSIDACK	119392081	CFI	complement factor I	C4(Carbamidomethyl); C15(Carbamidomethyl)	47.7	4.97	102	2
EMEENFAVEAANYQDTIGR	62414289	VIM	vimentin	M2(Oxidation)	38.2		47	2
EMIFNAER	4502147	APLP2	amyloid beta (A4) precursor-like protein 2	M2(Oxidation)			48	2
EMLDQSNQWGGTALVVPAFEIR	5802984	B3GNT1	UDP-GlcNAc:betaGal beta-1,3-N-acetylglucosaminyltransferase 1	M2(Oxidation)	22.8	6.05	129	3
EMQDVDLAEVKPLVEK	37655183	NDRG1	N-myc downstream regulated 1	M2(Oxidation)	32.7	3.61	52	3
EMSGSPASGIPVK	410170896;178557739	C4A;C4B	complement component 4B (Chido blood group);complement component 4A (Rodgers blood group)	M2(Oxidation)	24.4	3.46	66	2
ENADSLQASLR	71773110	APOA4	apolipoprotein A-IV		31.2			2
ENADSLQASLRPHADELK	71773110	APOA4	apolipoprotein A-IV		45	6.71	93	3
ENAEQSR	4502261	SERPINC1	serpin peptidase inhibitor, clade C (antithrombin), member 1				41	2
ENEGFTVTAEGK	115298678	C3	complement component 3		35.8	3.81	83	2
ENELTHDIITK	50363217	SERPINA1	serpin peptidase inhibitor, clade A (alpha-1 antiproteinase, antitrypsin), member 1		25.8			2
ENELTYYCCK	187828910	CD59	CD59 molecule, complement regulatory protein	C8(Carbamidomethyl); C9(Carbamidomethyl)	27.8		38	2
ENFIGR	12056461	CRYBA1	crystallin, beta A1				47	2
ENFLFLTPDCK	4504893	KNG1	kininogen 1	C10(Carbamidomethyl)	34.1	3.63	79	2
ENFSCLTR	5174539	MDH1	malate dehydrogenase 1, NAD (soluble)	C5(Carbamidomethyl)			51	2
ENISLLEK	55770888	EEA1	early endosome antigen 1				36	2
ENIVIQCEAK	302191651	NRCAM	neuronal cell adhesion molecule	C7(Carbamidomethyl)	28.5	3.5	38	2
ENLAESSKPTAGGSRSQK	55770834	CENPF	centromere protein F, 350/400kDa			2.78		2
ENLEEEAIIMK	260763955	NDUFA13	NADH dehydrogenase (ubiquinone) 1 alpha subcomplex, 13		25.7			2
ENLLDFIK	20070125	P4HB	prolyl 4-hydroxylase, beta polypeptide				39	2
ENNNNNEK	4758024	COIL	coilin				20	2
ENPAVIDFELAPIVDLVR	189242612	C6	complement component 6		33.5			2
ENQLEVLEVSWLHGLK	16418467	LRG1	leucine-rich alpha-2-glycoprotein 1		51.9	7.15	110	3
EPAAAAAALLGGEEI	40548389	DKK3	dickkopf 3 homolog (Xenopus laevis)		28.8	4.61	74	2
EPAHLMSLFGGKPMIIYK	4504165	GSN	gelsolin	M6(Oxidation); M14(Oxidation)	26.6	7	54	3
EPCVESLVSQYFQTVTDYGK	4502149	APOA2	apolipoprotein A-II	C3(Carbamidomethyl)	29.6	6.23	82	2
EPCVESLVSQYFQTVTDYGKDLMEK	4502149	APOA2	apolipoprotein A-II	C3(Carbamidomethyl); M23(Oxidation)	41.5	5.71	71	3
EPEEHQVEEEHRK	7657138	GOLIM4	golgi integral membrane protein 4		31.1			3
EPFLSCCQFAESLR	410170896;178557739	C4A;C4B	complement component 4B (Chido blood group);complement component 4A (Rodgers blood group)	C6(Carbamidomethyl); C7(Carbamidomethyl)	35	4.58	86	2
EPFLSCCQFAESLRK	410170896;178557739	C4A;C4B	complement component 4B (Chido blood group);complement component 4A (Rodgers blood group)	C6(Carbamidomethyl); C7(Carbamidomethyl)	49.8	5.09	43	3
EPFTISVWMR	57242755	CLSTN1	calsyntenin 1		31.3	3.21	58	2
EPGCGCCSVCAR	55925576	IGFBP2	insulin-like growth factor binding protein 2, 36kDa	C4(Carbamidomethyl); C6(Carbamidomethyl); C7(Carbamidomethyl); C10(Carbamidomethyl)	39		51	2
EPGEFALLR	5802984	B3GNT1	UDP-GlcNAc:betaGal beta-1,3-N-acetylglucosaminyltransferase 1		27.7	3.26	61	2
EPGLCTWQSLR	4507509	TIMP1	TIMP metallopeptidase inhibitor 1	C5(Carbamidomethyl)	38.3	3.22	69	2
EPGLQIWR	4504165	GSN	gelsolin		31.5		53	2
EPGVTASLR	190358524	FSTL5	follistatin-like 5		26.6		52	2
EPISVSSEQVLK	4557395	CA2	carbonic anhydrase II		34.1	3.76	60	2
EPLDDYVNTQGASLFSVTK	4505881	PLG	plasminogen		32.1			2
EPQARPGEGTAPLPPPGQK	301129165	DIDO1	death inducer-obliterator 1		25			3
EPQDTYHYLPF	355594753	CLU	clusterin	E1-18.01056	29.2			2
EPQDTYHYLPFSLPHR	355594753	CLU	clusterin		44.8	5.73	99	2
EPVCIAACGGVIR	148839346	SEZ6	seizure related 6 homolog (mouse)	C4(Carbamidomethyl); C8(Carbamidomethyl)	39	3.33	65	2
EQCCVSLAAGLPHFSSGIFR	116734847	AGL	amylo-alpha-1, 6-glucosidase, 4-alpha-glucanotransferase	C3(Carbamidomethyl); C4(Carbamidomethyl); E1-18.01056	24.5			3
EQDAPVAGLQPVER	4557733	LTBP2	latent transforming growth factor beta binding protein 2		44.2	3.39	58	2
EQENFQGHSHELNGPCPN	4503063	CRYBB2	crystallin, beta B2	C16(Carbamidomethyl)	32.1			3
EQILAVARQVESMCR	325053626	AP5S1	adaptor-related protein complex 5, sigma 1 subunit	C14(Carbamidomethyl); E1-18.01056	25.5			2
EQLAIAEFAR	57863257	TCP1	t-complex 1		34.9		46	2
EQLFAEASGARPGVPK	40068485	VWA1	von Willebrand factor A domain containing 1				39	2
EQLGEFYEALDCLCIPR	4505529	ORM2	orosomucoid 2	C12(Carbamidomethyl); C14(Carbamidomethyl)	48.4	6.46	114	3
EQLGEFYEALDCLR	167857790	ORM1	orosomucoid 1	C12(Carbamidomethyl)	27.9	4.63	108	2
EQLGPVTQEFWDNLEK	4557321	APOA1	apolipoprotein A-I		44.3	4.55	87	2
EQLQDMGLVDLFSPEK	4502261	SERPINC1	serpin peptidase inhibitor, clade C (antithrombin), member 1		49.2	5.27	127	3
EQLSLLDR	50659080	SERPINA3	serpin peptidase inhibitor, clade A (alpha-1 antiproteinase, antitrypsin), member 3			2.99	64	2
EQLSLLDRFTEDAK	50659080	SERPINA3	serpin peptidase inhibitor, clade A (alpha-1 antiproteinase, antitrypsin), member 3		42	5.34	86	2
EQLTPLIK	4502149	APOA2	apolipoprotein A-II				42	2
EQNYSDDVLANMISEPR	209915573	APP	amyloid beta (A4) precursor protein		65.4	5.51	128	2
EQPNYSGLQYFLR	13377002	CRYGD	crystallin, gamma D		50.2			2
EQQALQTVCLK	156627579	CLEC3B	C-type lectin domain family 3, member B	C9(Carbamidomethyl)			68	2
EQQCVIMAENR	4505881	PLG	plasminogen	C4(Carbamidomethyl)	34.6	3.5	48	2
EQQDSPGNKDFLQSLK	115583663	SERPINF2	serpin peptidase inhibitor, clade F (alpha-2 antiplasmin, pigment epithelium derived factor), member 2		22.8			2
EQQELETLPTTK	12056461	CRYBA1	crystallin, beta A1		35.4			2
EQSGDYECSASNDVAAPVVR	221316762	NTM	neurotrimin	C8(Carbamidomethyl)	56.4	4.45	123	2
EQSILELGSLLAK	394953908	PSMD11	proteasome (prosome, macropain) 26S subunit, non-ATPase, 11		40		59	2
EQTADGVAVIPVLQR	37594464	NUDT5	nudix (nucleoside diphosphate linked moiety X)-type motif 5		43.9	3.26	73	2
EQVAEVR	4557325	APOE	apolipoprotein E				53	2
EQVANSAFVER	431822408	HSP90AB1	heat shock protein 90kDa alpha (cytosolic), class B member 1		33.7		42	2
EQVQSCGPPPELLNGNVK	62739186	CFH	complement factor H	C6(Carbamidomethyl)	36.3	4.44	70	2
EQVVEDRPVGGR	29550838	GOLM1	golgi membrane protein 1		29.2			2
EQWPQCPTIK	4503139	CTSB	cathepsin B	C6(Carbamidomethyl)			30	2
ERGEYPRWDAWSGSNAYHIER	12056461	CRYBA1	crystallin, beta A1	E1-18.01056	31.6			3
ERGPEEEHLGILGPVIWAEVGDTIR	4557485	CP	ceruloplasmin (ferroxidase)		73.1	8.99	78	4
ERPNFAGYMYILPQGEYPEYQR	8922120	CRYGS	crystallin, gamma S		69			3
ERPNYQGHQYFLR	148491057	CRYGA	crystallin, gamma A		28.9			3
ERPNYQGQQYLLR	10518338	CRYGC	crystallin, gamma C		64.5			2
ERPPTFLTPEGNASNKEELR	302191651	NRCAM	neuronal cell adhesion molecule		62.9	4.73	53	3
ERQDDHGYISR	4503055	CRYAA	crystallin, alpha A		35.1			3
ESAEVEEIVFPR	14589889	CDH2	cadherin 2, type 1, N-cadherin (neuronal)		50.9	4.27	106	2
ESASLMVDR	225543438	C2	complement component 2	M6(Oxidation)			64	2
ESDLFPTSTSLSPFYLRPPSFLR	4503057	CRYAB	crystallin, alpha B		26.2			3
ESDVPLKTEEFEVTK	33457348	C19orf10	chromosome 19 open reading frame 10		57	3.48	67	2
ESEALGGPGQVLICASDDR	4885217	ERCC4	excision repair cross-complementing rodent repair deficiency, complementation group 4	C14(Carbamidomethyl); E1-18.01056	31.9			3
ESEPQAAAEPAEAK	30795231	BASP1	brain abundant, membrane attached signal protein 1		39.5		54	2
ESEPQAAAEPAEAKEGK	30795231	BASP1	brain abundant, membrane attached signal protein 1		43.6	3.05	81	2
ESHVTLASPEETR	88702793	VASN	vasorin		36.9	3.33	52	2
ESHWIGLTDSERENEWK	18641360	COLEC12	collectin sub-family member 12		31.2	4.95	45	3
ESISVSSEQLAQFR	4502517	CA1	carbonic anhydrase I		49.3	4.54	117	2
ESKPLTAQQTTK	47132549	FN1	fibronectin 1		34		52	2
ESLAVGDFNLGSNVSLEKIK	14602443	STK31	serine/threonine kinase 31	E1-18.01056	26.8			2
ESLDPVQEPGGQAEADGDVPGPR	261278346	CGREF1	cell growth regulator with EF-hand domain 1		32.1		44	2
ESLDVYELDAK	189011548	ASAH1	N-acylsphingosine amidohydrolase (acid ceramidase) 1		30.9		89	2
ESLLNHFLYEVA	4501987	AFM	afamin		26.3			2
ESLLNHFLYEVAR	4501987	AFM	afamin		45.6	5.46	94	3
ESLQQMAEVTR	48255891	PRKCSH	protein kinase C substrate 80K-H	M6(Oxidation)	29.7	3.21	101	2
ESNEELTESCETK	4504893	KNG1	kininogen 1	C10(Carbamidomethyl)	33.7	3.5	57	2
ESPAVAAPAYSR	4504517	HSPB1	heat shock 27kDa protein 1		23			2
ESPGNVQIVNGYFVHFFAPQGLPVVPK	133925809	ITIH3	inter-alpha-trypsin inhibitor heavy chain 3		32.4	6.44	38	3
ESPSGYLR	4557779	MYOC	myocilin, trabecular meshwork inducible glucocorticoid response		26.4		61	2
ESSSHHPGIAEFPSR	11761629	FGA	fibrinogen alpha chain		31	5.49	53	3
ESSSHHPGIAEFPSRG	4503689	FGA	fibrinogen alpha chain		37.4			3
ESTLHLVLR	11024714	UBB	ubiquitin B		28.6		61	2
ESVGPLR	4502147	APLP2	amyloid beta (A4) precursor-like protein 2				71	2
ESVHLGPLDTFCDIPLTIK	116174738	PAPPA2	pappalysin 2	C12(Carbamidomethyl)	59.3	7.68	70	3
ESVPISDTIIPAVPPPTDLR	47132549	FN1	fibronectin 1		33.7		35	2
ESYQDANLVFEEFAR	116008178	SAG	retina and pineal gland (arrestin);S-antigen		34.4		49	2
ETAASLLQAGYK	4503635	F2	coagulation factor II (thrombin)		34.2		74	2
ETAVDGELVVLYDVK	70778918	ITIH2	inter-alpha-trypsin inhibitor heavy chain 2		50.5			2
ETDIEDSDDIPEDTTYK	105990535	F5	coagulation factor V (proaccelerin, labile factor)		25.8	3.36	74	2
ETEGLRQEMSKDLEEVK	4557321	APOA1	apolipoprotein A-I		31.2			3
ETEVIDPQDLLEGR	38201675	SDC4	syndecan 4		36	2.98	41	2
ETFLDPFVLR	194097398	PTPRG	protein tyrosine phosphatase, receptor type, G		28.5			2
ETFNTPAMYVAIQAVLSLYASGR	4501887	ACTG1	actin, gamma 1	E1-18.01056	26			3
ETGDKVYVHLK	4557485	CP	ceruloplasmin (ferroxidase)	E1-18.01056	37.6			3
ETGVEK	4503063	CRYBB2	crystallin, beta B2				42	1
ETIPLQETSLYTQDR	217272890	PPT1	palmitoyl-protein thioesterase 1		46.9	3.69	89	2
ETLFSVMPGLK	31542984	ITIH4	inter-alpha-trypsin inhibitor heavy chain family, member 4	M7(Oxidation)	22.8	3.09	48	2
ETLLQDFR	4502067	AMBP	alpha-1-microglobulin/bikunin precursor		31.8		72	2
ETNLDSLPLVDTHSK	62414289	VIM	vimentin		36.8	3.15	60	2
ETPAATEAPSSTPK	30795231	BASP1	brain abundant, membrane attached signal protein 1		44.7	3.36	61	2
ETSFLINEETMPAK	47106048	ANO5	anoctamin 5	M11(Oxidation)	26.9			3
ETSNFGFSLLR	7705879	SERPINA10	serpin peptidase inhibitor, clade A (alpha-1 antiproteinase, antitrypsin), member 10		27.7			2
ETTDYLVQGYQR	118600977	CPAMD8	C3 and PZP-like, alpha-2-macroglobulin domain containing 8		34.4	3.21	63	2
ETTFNSLLCPSGGEVSEELSLK	66932947	A2M	alpha-2-macroglobulin	C9(Carbamidomethyl)	54.3	5.94	97	2
ETVENLPPLPLDPVLR	83921602	SLC38A10	solute carrier family 38, member 10		35.8		47	2
ETVKPVEVEEGESVVLPCNPPPSAEPLR	497239609	L1CAM	neural cell adhesion molecule L1 isoform 1 precursor	C18(Carbamidomethyl)	37.9			3
ETVPSMETGDLCADTAPTPK	116174738	PAPPA2	pappalysin 2	M6(Oxidation); C12(Carbamidomethyl)	34.6		59	2
ETYDFDIAVLR	4503625	F10	coagulation factor X		34.9		49	2
ETYGEMADCCAK	4502027	ALB	albumin	C9(Carbamidomethyl); C10(Carbamidomethyl)	22.2	2.81	69	2
EVAEAATGEDASSPPPK	18379349	VAT1	vesicle amine transport protein 1 homolog (T. californica)		48.2	3.48	77	2
EVAFDLEIPK	156119625	ITIH1	inter-alpha-trypsin inhibitor heavy chain 1		31.1	2.95	58	2
EVAGFVLNR	115430219	CRYL1	crystallin, lambda 1		31			2
EVAGLWIK	39995109	GM2A	GM2 ganglioside activator				48	2
EVAKPSPGEGEVLLK	22538444	TP53I3	tumor protein p53 inducible protein 3		33.8	4.45	62	3
EVDDLEQWIAER	112382250	SPTBN1	spectrin, beta, non-erythrocytic 1		30.5		78	2
EVDLKDYEDQQK	11761629	FGA	fibrinogen alpha chain		33.8	3.81		3
EVDSDAYYVYR	4505683	PDGFRB	platelet-derived growth factor receptor, beta polypeptide		33.9		40	2
EVDSGNDIYGNPIKR	4507511	TIMP2	TIMP metallopeptidase inhibitor 2		53.1	4.66	89	2
EVEELMEDTQHK	40548389	DKK3	dickkopf 3 homolog (Xenopus laevis)	M6(Oxidation)	33	3.68	73	3
EVGPPLPQEAVPLQK	221316614	ECM1	extracellular matrix protein 1		31.7	3.51	41	2
EVGPTNADPVCLAK	4557485	CP	ceruloplasmin (ferroxidase)	C11(Carbamidomethyl)	48.6	4.07	81	2
EVGTPHGIILDSVDAAFICPGS	11321561	HPX	hemopexin	C19(Carbamidomethyl)	27.8			2
EVGTPHGIILDSVDAAFICPGSSR	11321561	HPX	hemopexin	C19(Carbamidomethyl)	48.1	8.75	120	3
EVGVYEALKDDSWLK	5174539	MDH1	malate dehydrogenase 1, NAD (soluble)		38	5.58	83	2
EVHGKHEER	4503057	CRYAB	crystallin, alpha B		24.1			3
EVIECLYACR	42475534	CLSTN3	calsyntenin 3	C5(Carbamidomethyl); C9(Carbamidomethyl)	31		40	2
EVIITGIQTQGAK	105990535	F5	coagulation factor V (proaccelerin, labile factor)		40.1		79	2
EVLEQAGAWIPLVMK	48475052	SFRP2	secreted frizzled-related protein 2	M14(Oxidation)	40	5.25	81	2
EVLPGQLGYLR	4506453	RBP3	retinol binding protein 3, interstitial		31.9			2
EVLSHLQAQR	4502399	BFSP1	beaded filament structural protein 1, filensin		35			2
EVLTGNDEVIGQVLSTLK	17136148	ATP6AP1	ATPase, H+ transporting, lysosomal accessory protein 1		27.1	6.28	110	3
EVNVSPCPTQPCQLSK	5453678	NPC2	Niemann-Pick disease, type C2	C7(Carbamidomethyl); C12(Carbamidomethyl)	41	4.77	74	2
EVPDEYEVGSFMEEVR	40548389	DKK3	dickkopf 3 homolog (Xenopus laevis)		64.4	5.58	99	3
EVPDEYEVGSFMEEVRQELEDLER	40548389	DKK3	dickkopf 3 homolog (Xenopus laevis)	M12(Oxidation)	25.6	4.07	39	3
EVPLNTIIFMGR	4502261	SERPINC1	serpin peptidase inhibitor, clade C (antithrombin), member 1		44.7	3.15	75	2
EVQGFESATFLGYFK	4504165	GSN	gelsolin		45.4	4.47	83	2
EVQPVELPNCNLVK	19923106	PON1	paraoxonase 1	C10(Carbamidomethyl)	33	3.3	45	2
EVSEAVVDTLESEYLK	126012571	HSPG2	heparan sulfate proteoglycan 2		55.8	5.25	87	2
EVSFDVELPK	133925809	ITIH3	inter-alpha-trypsin inhibitor heavy chain 3		33.5	3.4	51	2
EVSPLTQEGAPEDVPDGGQISK	4502399	BFSP1	beaded filament structural protein 1, filensin		35.4	3.92	66	2
EVSSCHCAPCQGNGVPVLK	514239920	C8B	complement component C8 beta chain isoform 3	C5(Carbamidomethyl); C7(Carbamidomethyl); C10(Carbamidomethyl)	35	4.53		3
EVTVPVFYPTEK	71274107	MCAM	melanoma cell adhesion molecule		28.8		41	2
EVVAGSHELGQDYEHVTMLQER	112382250	SPTBN1	spectrin, beta, non-erythrocytic 1	M18(Oxidation)	41.6	7.74	57	3
EVVQNFAK	21624607	COTL1	coactosin-like 1 (Dictyostelium)				60	2
EVVSLTEACCAEGADPDCYDTR	32483410	GC	group-specific component (vitamin D binding protein)	C9(Carbamidomethyl); C10(Carbamidomethyl); C18(Carbamidomethyl)	35.5	8.21	165	3
EVVTDQFLCSGTQEDESPCK	225543438	C2	complement component 2	C9(Carbamidomethyl); C19(Carbamidomethyl)	44.3	3.11	61	2
EVVTSEDGSDCPEAMDLGTLSGIGTLDGFR	4503689	FGA	fibrinogen alpha chain	C11(Carbamidomethyl); M15(Oxidation)	27.6			3
EVWEELDGLDPNR	20070228	NUCB1	nucleobindin 1		28.6		48	2
EVYMPSSIFQDDFVIPDISEPGTWK	410170896;178557739	C4A;C4B	complement component 4B (Chido blood group);complement component 4A (Rodgers blood group)	M4(Oxidation)	48.6	5.36	55	3
EWEEAELQAK	4502147	APLP2	amyloid beta (A4) precursor-like protein 2		34.4	3.1	61	2
EWFWDLATGTMK	11321561	HPX	hemopexin	M11(Oxidation)	25.1	3.6	63	2
EWGSHAPTFQVQ	4503059	CRYBA4	crystallin, beta A4		29.7			2
EWGSHAPTFQVQSIR	4503059	CRYBA4	crystallin, beta A4		27.3	5.82	95	3
EWGSHAPTFQVQSIRR	4503059	CRYBA4	crystallin, beta A4		29.4	4.09		4
EWGSHAQTSQIQSIR	12056461	CRYBA1	crystallin, beta A1		46.3	6.11	109	3
EWGSHAQTSQIQSIRR	12056461	CRYBA1	crystallin, beta A1		30.4	3.65	31	4
EYAGYLLYSER	126012562	LRP1	low density lipoprotein receptor-related protein 1		29.7			2
EYANQFMWEY	32483410	GC	group-specific component (vitamin D binding protein)		29.5			2
EYANQFMWEYSTNYGQAPLSLLVSYTK	32483410	GC	group-specific component (vitamin D binding protein)	M7(Oxidation)	43.9	6.06	84	3
EYCGVPGDGDEELLR	4502067	AMBP	alpha-1-microglobulin/bikunin precursor	C3(Carbamidomethyl)	38.5	4.18	81	2
EYESYSDFER	514239920	C8B	complement component C8 beta chain isoform 3		30.1		54	2
EYFSWEGAFQHVGK	4503481	EEF1G	eukaryotic translation elongation factor 1 gamma		48.8		38	3
EYGGLDVLVNNAGIAFK	4502599	CBR1	carbonyl reductase 1		44.3	5.14	124	2
EYGVVLAPDGSTVAVEPLLAGLEAGLQGR	156616294	PGLYRP2	peptidoglycan recognition protein 2		62.6	8.58	97	3
EYHFGQAVR	62739186	CFH	complement factor H		21.3			2
EYLGAICSCTCFGGQR	47132549	FN1	fibronectin 1	C7(Carbamidomethyl); C9(Carbamidomethyl); C11(Carbamidomethyl)	63.6	5.17	83	2
EYLIAGK	4507511	TIMP2	TIMP metallopeptidase inhibitor 2				36	2
EYLIMGLDGATYDLEGHPQYLLDSNSWIEEMPSER	410170896;178557739	C4A;C4B	complement component 4B (Chido blood group);complement component 4A (Rodgers blood group)	M5(Oxidation); M31(Oxidation)	26.1	7.97	76	3
EYQDLLNVK	62414289	VIM	vimentin				42	2
EYRKPIDWGAASPAVQSFR	8922120	CRYGS	crystallin, gamma S		39.6	8.3	59	3
EYTDASFTNR	4557485	CP	ceruloplasmin (ferroxidase)		38	2.94	64	2
EYTDASFTNRK	4557485	CP	ceruloplasmin (ferroxidase)		38.1	4.09	58	3
EYYFAEAQIADFSDPAFISK	73858566	SERPIND1	serpin peptidase inhibitor, clade D (heparin cofactor), member 1		28.4			2
FAAATGATPIAGR	59859885	RPSA	ribosomal protein SA		37.4	2.75	57	2
FACYYPR	410170896;178557739	C4A;C4B	complement component 4B (Chido blood group);complement component 4A (Rodgers blood group)	C3(Carbamidomethyl)	23.1		38	2
FADLSEAANR	62414289	VIM	vimentin		30.1		68	2
FADLTDAAAR	196115290	GFAP	glial fibrillary acidic protein		27.6	2.95		2
FAFNLYR	73858566	SERPIND1	serpin peptidase inhibitor, clade D (heparin cofactor), member 1		22.6		40	2
FAGEICGFK	57242755	CLSTN1	calsyntenin 1	C6(Carbamidomethyl)	33.1	2.84	50	2
FAGIDGTSTYTSGDQK	4507463	TGFB2	transforming growth factor, beta 2		39.3	4.29	62	2
FAGVFHVEK	321400142	CD44	CD44 molecule (Indian blood group)		41.6		38	2
FAGYMYILPQGEYPEYQR	8922120	CRYGS	crystallin, gamma S		36.1			2
FAHTVVTSR	31542984	ITIH4	inter-alpha-trypsin inhibitor heavy chain family, member 4		39.7		50	2
FAHYVVTSQVVNTANEAR	156119625	ITIH1	inter-alpha-trypsin inhibitor heavy chain 1		62.1	6.93	95	3
FAIQTDPNSNDGLVTVVKPIDFETNR	14589889	CDH2	cadherin 2, type 1, N-cadherin (neuronal)		35.8	6.06	40	3
FANSLVGVQQQLQAFNTYR	112382250	SPTBN1	spectrin, beta, non-erythrocytic 1		32.5			2
FASFIDKVR	47132620;119395754	KRT2;KRT5	keratin 5;keratin 2		39.5	3.47	64	3
FASFQYTCQPCR	40548389	DKK3	dickkopf 3 homolog (Xenopus laevis)	C8(Carbamidomethyl); C11(Carbamidomethyl)	39.9			2
FATTFYQHLADSK	4502261	SERPINC1	serpin peptidase inhibitor, clade C (antithrombin), member 1		48.4	5.97	92	3
FATTFYQHLADSKNDNDNIFLSPLSISTAF	4502261	SERPINC1	serpin peptidase inhibitor, clade C (antithrombin), member 1		40.5			3
FATTFYQHLADSKNDNDNIFLSPLSISTAFAMTK	4502261	SERPINC1	serpin peptidase inhibitor, clade C (antithrombin), member 1	M32(Oxidation)	65.2	9.23	106	3
FAVETLICS	11527402	ITM2B	integral membrane protein 2B	C8(Carbamidomethyl)			33	2
FAVLQENVAWGNGR	154146262	FCGBP	Fc fragment of IgG binding protein		43.6	4.63	104	2
FAYGYIEDLK	13489087	SERPINB1	serpin peptidase inhibitor, clade B (ovalbumin), member 1				56	2
FCEAEFSVK	221316614	ECM1	extracellular matrix protein 1	C2(Carbamidomethyl)	25		49	2
FCEIGSDDCYVGDGYSYR	295054188	HABP2	hyaluronan binding protein 2	C2(Carbamidomethyl); C9(Carbamidomethyl)	57.1	4.16	104	2
FCGLPQPETVGQLGTVLR	4557759	MPO	myeloperoxidase	C2(Carbamidomethyl)	29.4	2.89	39	2
FCGQQNPPVIK	20452470	NETO1	neuropilin (NRP) and tolloid (TLL)-like 1	C2(Carbamidomethyl)	22		31	2
FCHLPIPQPDREPPGR	4557733	LTBP2	latent transforming growth factor beta binding protein 2	C2(Carbamidomethyl)		3.52		4
FCLFQSETK	312433998	LTF	lactotransferrin	C2(Carbamidomethyl)	20.3			2
FCPSQCSCSLH	14149694	LRIT1	leucine-rich repeat, immunoglobulin-like and transmembrane domains 1	C2(Carbamidomethyl); C6(Carbamidomethyl); C8(Carbamidomethyl)	29.6			2
FDAMAELETVK	4506453	RBP3	retinol binding protein 3, interstitial	M4(Oxidation)	42.7	4.27	88	2
FDAYCFKPK	21361116	VCAN	versican	C5(Carbamidomethyl)	27.3			3
FDAYCFR	118600983	NCAN	neurocan	C5(Carbamidomethyl)	25			2
FDDVVTNLGNHYDPTTGK	58801559	C1QL3	complement component 1, q subcomponent-like 3		35.2		38	2
FDEFFSEGCAPGSK	4557871	TF	transferrin	C9(Carbamidomethyl)	30.8	4.75	103	3
FDEFFSEGCAPGSKK	4557871	TF	transferrin	C9(Carbamidomethyl)	64	5.96	83	3
FDEGPPVLLDK	4506453	RBP3	retinol binding protein 3, interstitial		36.3			2
FDEYFSQSCAPGSDPR	312433998	LTF	lactotransferrin	C9(Carbamidomethyl)		3.59	61	2
FDFNAFR	9966903	MAN1C1	mannosidase, alpha, class 1C, member 1		24.8			2
FDFQGTCNYVLATTGCPGVSTQGLTPFTVTTK	154146262	FCGBP	Fc fragment of IgG binding protein	C7(Carbamidomethyl); C16(Carbamidomethyl)	28.5		31	3
FDGALNVDLTEFQTNLVPYPR	57013276;393715095	TUBA1B;TUBA1A	tubulin, alpha 1a;tubulin, alpha 1b		68.7	5.37	125	2
FDGGVEAIATR	24497519	MAN1A1	mannosidase, alpha, class 1A, member 1		43	3.72	59	2
FDGILGMAYPR	4503143	CTSD	cathepsin D	M7(Oxidation)	46.2	3.4	86	2
FDGLLGFPGGFVDR	14150147	NUDT16L1	nudix (nucleoside diphosphate linked moiety X)-type motif 16-like 1		30.8		37	2
FDHVITNMNNNYEPR	87298828	C1QB	complement component 1, q subcomponent, B chain	M8(Oxidation)	33.3	6.51	86	3
FDLEPDTYCR	157653329	PCOLCE	procollagen C-endopeptidase enhancer	C9(Carbamidomethyl)	41.2		57	2
FDLMYAK	57013276;393715095	TUBA1B;TUBA1A	tubulin, alpha 1a;tubulin, alpha 1b	M4(Oxidation)	27.4		50	2
FDLVDDYPSLPSMGWASK	16936540	CRYBA2	crystallin, beta A2	M13(Oxidation)	45.5	5.04	87	2
FDLVPVPTNLYGDFFTGDAYVILK	4504165	GSN	gelsolin		46.6	5.83	66	3
FDMFGDGELLTQVSR	4506453	RBP3	retinol binding protein 3, interstitial		53.9	5.02	108	2
FDPSLTQR	115583663	SERPINF2	serpin peptidase inhibitor, clade F (alpha-2 antiplasmin, pigment epithelium derived factor), member 2		34.4		59	2
FDPVRGEVPPR	11321561	HPX	hemopexin		26.3	2.92	36	3
FDPVRGEVPPRYPR	11321561	HPX	hemopexin		20			3
FDSFADASVLGVLAPY	4506453	RBP3	retinol binding protein 3, interstitial		22.5			2
FDSFADASVLGVLAPYVLR	4506453	RBP3	retinol binding protein 3, interstitial		47.3	6.83	113	3
FDSLYYVAR	16933565	CDHR1	cadherin-related family member 1		33.3	2.95	42	2
FDSPRGPPPPR	21361499	SENP3	SUMO1/sentrin/SMT3 specific peptidase 3		31.3			2
FDTISEK	4502261	SERPINC1	serpin peptidase inhibitor, clade C (antithrombin), member 1				40	2
FDTSILPICK	4759164;324072875	SPOCK1;SPOCK3	sparc/osteonectin, cwcv and kazal-like domains proteoglycan (testican) 1;sparc/osteonectin, cwcv and kazal-like domains proteoglycan (testican) 3	C9(Carbamidomethyl)	35.2	3.13	83	2
FDVAVR	118600977	CPAMD8	C3 and PZP-like, alpha-2-macroglobulin domain containing 8		25.1			1
FDVSSFNPHGISTFTDEDNAMYLLVVNHPDAK	19923106	PON1	paraoxonase 1		72.9	7.16	93	3
FDYIETVTYDGIQR	126012573	LRP2	low density lipoprotein receptor-related protein 2		47.5	5.67	91	3
FEAFEEDR	166235140	SEZ6L2	seizure related 6 homolog (mouse)-like 2		32.4		51	2
FEATDLHGVSR	221307485	LGSN	lengsin, lens protein with glutamine synthetase domain		42.5	3.34	76	2
FEDCCQEK	32483410	GC	group-specific component (vitamin D binding protein)	C4(Carbamidomethyl); C5(Carbamidomethyl)			38	2
FEDENFILK	10863927	PPIA	peptidylprolyl isomerase A (cyclophilin A)				46	2
FEDGVLDPDYPR	88853069	VTN	vitronectin		47.5	3.78	108	2
FEEELAAR	20070228	NUCB1	nucleobindin 1		28.8		43	2
FEEILQEAGSR	314122220	SLC4A2	solute carrier family 4, anion exchanger, member 2 (erythrocyte membrane protein band 3-like 1)		23.8			2
FEELCSDLFR	194248072	HSPA1A	heat shock 70kDa protein 1A	C5(Carbamidomethyl)	29		59	2
FEELNADLFR	24234686	HSPA8	heat shock 70kDa protein 8		36.4	2.97	74	2
FEETTADGR	4557581	FABP5	fatty acid binding protein 5 (psoriasis-associated)		31.2		70	2
FEGGVVIAADMLGSYGSLAR	22538467	PSMB4	proteasome (prosome, macropain) subunit, beta type, 4		30.3		56	2
FEGIACEISK	4502511	C9	complement component 9	C6(Carbamidomethyl)	31.4		52	2
FEHCNFNDVTTR	187828910	CD59	CD59 molecule, complement regulatory protein	C4(Carbamidomethyl)	48	4.12	66	3
FELLIDPPR	118600977	CPAMD8	C3 and PZP-like, alpha-2-macroglobulin domain containing 8		33.6		56	2
FEPGQSYAGVVQYSH	87196339	COL6A1	collagen, type VI, alpha 1		34.1			2
FEPGQSYAGVVQYSHSQMQEHVSLR	87196339	COL6A1	collagen, type VI, alpha 1	M18(Oxidation)	24.9	5.41	34	3
FEVQVTVPK	66932947	A2M	alpha-2-macroglobulin		34	2.96	55	2
FEYDLLPFLSSTISPYYR	4503055	CRYAA	crystallin, alpha A		49.2			2
FEYPDFQGQQFILEK	16936540	CRYBA2	crystallin, beta A2		39.9			2
FFEAEPR	4506453	RBP3	retinol binding protein 3, interstitial		27.9			2
FFEECDPNKDK	190341024	SPARCL1	SPARC-like 1 (hevin)	C5(Carbamidomethyl)	33.1	3.22	46	2
FFESFGDLSSPDAVMGNPK	4504351	HBD	hemoglobin, delta	M15(Oxidation)	33.6		34	2
FFESFGDLSTPDAVMGNPK	4504349	HBB	hemoglobin, beta		42	5.83	122	2
FFETCDLDNDK	4507171	SPARC	secreted protein, acidic, cysteine-rich (osteonectin)	C5(Carbamidomethyl)	29.2		71	2
FFGLPQTGDLDQNTIETMR	11342666	MMP2	matrix metallopeptidase 2 (gelatinase A, 72kDa gelatinase, 72kDa type IV collagenase)	M18(Oxidation)	26.4		91	2
FFLCQVAGDAK	336285443	NCAM1	neural cell adhesion molecule 1	C4(Carbamidomethyl)	29.4	3.33	66	2
FFLPDEGKLQHLENELTHDIITK	50363217	SERPINA1	serpin peptidase inhibitor, clade A (alpha-1 antiproteinase, antitrypsin), member 1		50.1			3
FFNANQWADIFQASGAK	40068512	FUCA2	fucosidase, alpha-L- 2, plasma		27.6		38	2
FFNVLTTNTDGK	4503987	GGH	gamma-glutamyl hydrolase (conjugase, folylpolygammaglutamyl hydrolase)		25.7			2
FFPFHSPSR	4503057	CRYAB	crystallin, alpha B		26.9			3
FFPLESWQIGK	4503291	DDT	D-dopachrome tautomerase		22.7			2
FFSAQTNR	21361302	SERPINA4	serpin peptidase inhibitor, clade A (alpha-1 antiproteinase, antitrypsin), member 4		30.2		54	2
FFSASCVPGADKGQFPNLCR	312433998	LTF	lactotransferrin	C6(Carbamidomethyl); C19(Carbamidomethyl)	47.7	5.97	51	3
FFSEGCAPGSK	4557871	TF	transferrin	C6(Carbamidomethyl)	37.1			2
FFSGDKYYR	88853069	VTN	vitronectin		25.5			3
FFTGDAYVILK	4504165	GSN	gelsolin		36.5			2
FFTGYPLIDNYSYR	4502343	B3GALNT1	beta-1,3-N-acetylgalactosaminyltransferase 1 (globoside blood group)		42.8		72	2
FFTINPEDGFIK	16306532	CDH11	cadherin 11, type 2, OB-cadherin (osteoblast)		28.1			2
FFTREPQDT	355594753	CLU	clusterin		35.3			2
FFTREPQDTYHYLPF	355594753	CLU	clusterin		36.3			3
FFTREPQDTYHYLPFSLPHR	355594753	CLU	clusterin		48	5.27	34	4
FGAPHPQVQSVR	4503063	CRYBB2	crystallin, beta B2		41.7			3
FGAQLQCVTGPQATR	149363636	PLXNB2	plexin B2	C7(Carbamidomethyl)	54.3	4.49	88	2
FGEGVSSPK	17136078	VGF	VGF nerve growth factor inducible				45	2
FGEHLLESDLFPTSTSLSPFYLRPPSFLR	4503057	CRYAB	crystallin, alpha B		32.8			3
FGFCPMAAHEEICTTNEGVMYR	47132549	FN1	fibronectin 1	C4(Carbamidomethyl); C13(Carbamidomethyl); M6(Oxidation); M20(Oxidation)	26.6			3
FGFCPSER	74272287	MMP9	matrix metallopeptidase 9 (gelatinase B, 92kDa gelatinase, 92kDa type IV collagenase)	C4(Carbamidomethyl)	24.2		32	2
FGFGLLNAK	295424145	PCSK1	proprotein convertase subtilisin/kexin type 1				38	2
FGFILHKDEAALQK	190358524	FSTL5	follistatin-like 5		51.4	6.14	51	3
FGFLQEFSK	4827022	CNTN2	contactin 2 (axonal)		27.9		49	2
FGFPAFSGISR	359465572	BLVRA	biliverdin reductase A		30.1		47	2
FGGFGGPGGVGGLGGPGGFGPGGYPGGIHEVSVNQSLLQPLNVK	47132620	KRT2	keratin 2		38.7	6.53	42	3
FGIQAQMVTTDFQK	22538465	PSMB3	proteasome (prosome, macropain) subunit, beta type, 3		44.1	4.06	70	2
FGLLDEDGK	410170896;178557739	C4A;C4B	complement component 4B (Chido blood group);complement component 4A (Rodgers blood group)		27.5		72	2
FGLLDEDGKK	410170896;178557739	C4A;C4B	complement component 4B (Chido blood group);complement component 4A (Rodgers blood group)		32.6	3.86	60	3
FGPYYTEPVIAGLDPK	22538465	PSMB3	proteasome (prosome, macropain) subunit, beta type, 3		36.4	3.38	51	2
FGSYCPTTCGIADFLSTYQTK	70906437	FGG	fibrinogen gamma chain	C5(Carbamidomethyl); C9(Carbamidomethyl)	57.7	4.6	123	2
FGVEQDVDMVFASFIR	33286418	PKM	pyruvate kinase, muscle	M9(Oxidation)	59.1	4.54	96	2
FGVTDFPSCYLLFR	13325075	QSOX1	quiescin Q6 sulfhydryl oxidase 1	C9(Carbamidomethyl)	47.8	4.59	83	2
FGYDLYR	39725934	SERPINF1	serpin peptidase inhibitor, clade F (alpha-2 antiplasmin, pigment epithelium derived factor), member 1		23			2
FGYGYGPYQPVPEQPLYPQPYQPQY	4507261	STATH	statherin		32.7			3
FGYGYGPYQPVPEQPLYPQPYQPQYQQY	4507261	STATH	statherin		34.6			3
FGYGYGPYQPVPEQPLYPQPYQPQYQQYT	4507261	STATH	statherin		23.8			3
FGYGYGPYQPVPEQPLYPQPYQPQYQQYTF	4507261	STATH	statherin		22.7			3
FHAHGYQEK	4503063	CRYBB2	crystallin, beta B2		25.1			2
FHCATGYQLK	148839346	SEZ6	seizure related 6 homolog (mouse)	C3(Carbamidomethyl)	32.2	3.73	42	2
FHCVGGSVQDPEKIPSTGK	320118928	PCSK2	proprotein convertase subtilisin/kexin type 2	C3(Carbamidomethyl)	57.9	5.96	51	3
FHDFLGDSWGILFSHPR	4758638	PRDX6	peroxiredoxin 6		43.5	5.76	71	3
FHLGEPEASTQFMTQNYQDSPTLQAPR	116812622	PEBP4	phosphatidylethanolamine-binding protein 4	M13(Oxidation)	55	3.81	81	3
FHLSEIR	10518338	CRYGC	crystallin, gamma C		27.9		50	2
FHLTEIHSL	148491074	CRYGB	crystallin, gamma B		31.1			2
FHPDTDDVPVPAPAGDQK	20070228	NUCB1	nucleobindin 1		34.5	3.8		3
FHPDTDDVPVPAPAGDQKE	20070228	NUCB1	nucleobindin 1		32			2
FHQLDIDDLQSIR	4502599	CBR1	carbonyl reductase 1		43.8	4.72	77	3
FHSPAFQHPPTEFIR	355594753	CLU	clusterin		32.4			3
FHTNVLEDNIGYLR	4506453	RBP3	retinol binding protein 3, interstitial		37			2
FHVDQVTTVK	50363217	SERPINA1	serpin peptidase inhibitor, clade A (alpha-1 antiproteinase, antitrypsin), member 1		41.4			2
FHVELAAPSPELYSLHCPDR	145701025	MEGF8	multiple EGF-like-domains 8	C17(Carbamidomethyl)	53.7	5.77	53	3
FIAVEQEFFR	50659093	MAN2B2	mannosidase, alpha, class 2B, member 2		35.8		63	2
FIAVGYVDDTQFVR	24797067	HLA-A	major histocompatibility complex, class I, A		28.8		50	2
FICDCTGTGYWGR	21070969	NRXN3	neurexin 3	C3(Carbamidomethyl); C5(Carbamidomethyl)	37.7	3.67	69	2
FICPLTGLWPINTLK	153266841	APOH	apolipoprotein H (beta-2-glycoprotein I)	C3(Carbamidomethyl)	36	4.53	72	2
FIEDVK	403501448	OBSCN	obscurin, cytoskeletal calmodulin and titin-interacting RhoGEF				45	2
FIGRFIAMALFHGK	380420338	ITCH	itchy E3 ubiquitin protein ligase	M8(Oxidation)	30.9	2.76		2
FIIPGLK	105990532	APOB	apolipoprotein B (including Ag(x) antigen)				36	2
FIIPNVVK	5031857	LDHA	lactate dehydrogenase A		27.9		39	2
FIIPQIVK	4557032	LDHB	lactate dehydrogenase B				36	2
FIPLIPIPER	28373119	CNTN1	contactin 1		35.7		44	2
FIPNTDDQIIVALK	20270339	CANT1	calcium activated nucleotidase 1				47	2
FIQVGVISWGVVDVCK	67782358	CFB	complement factor B	C15(Carbamidomethyl)	53.3	4.29	113	2
FISLGEACK	115298678	C3	complement component 3	C8(Carbamidomethyl)	27.5		50	2
FITGWGETQGTFGAGLLK	4505881	PLG	plasminogen		59.3			2
FIVLSNNYLQIR	336285443	NCAM1	neural cell adhesion molecule 1		40.6	4.35	81	2
FIYGGCGGNR	4502147	APLP2	amyloid beta (A4) precursor-like protein 2	C6(Carbamidomethyl)	26.9		61	2
FIYVAQPTLDR	190358524	FSTL5	follistatin-like 5		25.9		41	2
FKDIFQEIYDK	28178825	IDH1	isocitrate dehydrogenase 1 (NADP+), soluble		34.3		35	2
FKDLGEENFK	4502027	ALB	albumin		37.8	5.39	78	3
FKLEESYTLNSDLAR	13489087	SERPINB1	serpin peptidase inhibitor, clade B (ovalbumin), member 1		35.2	4.3	93	2
FKLVFLGEQSVG	96975097	RAB6B	RAB6B, member RAS oncogene family		36.2			2
FKPTLSQQQK	31542984	ITIH4	inter-alpha-trypsin inhibitor heavy chain family, member 4		32.7	4.36	43	3
FLACGEFAQCVK	6631090	IMPG1	interphotoreceptor matrix proteoglycan 1	C4(Carbamidomethyl); C10(Carbamidomethyl)	43.6	3.7	80	2
FLADFR	194595509	SPTAN1	spectrin, alpha, non-erythrocytic 1				36	2
FLATTPNSLLVSWQPPR	47132549	FN1	fibronectin 1		64.6	6.04	139	3
FLCTGGVSPYADPNTCR	67782358	CFB	complement factor B	C3(Carbamidomethyl); C16(Carbamidomethyl)	60.7	5.41	92	3
FLCTGGVSPYADPNTCRGDSGGPLIVHK	67782358	CFB	complement factor B	C3(Carbamidomethyl); C16(Carbamidomethyl)	31.1	7.01	33	4
FLDQGLDDNYCR	205277383	MST1	macrophage stimulating 1 (hepatocyte growth factor-like)	C11(Carbamidomethyl)	40.1	3.31	67	2
FLDTGVVQSDR	145701025	MEGF8	multiple EGF-like-domains 8		35.3		74	2
FLDWGAPNAK	148491074	CRYGB	crystallin, gamma B		32.1	2.87	53	2
FLEDVKK	50363217	SERPINA1	serpin peptidase inhibitor, clade A (alpha-1 antiproteinase, antitrypsin), member 1		30.2		44	2
FLENEDR	50363217	SERPINA1	serpin peptidase inhibitor, clade A (alpha-1 antiproteinase, antitrypsin), member 1				46	2
FLENEDRR	50363217	SERPINA1	serpin peptidase inhibitor, clade A (alpha-1 antiproteinase, antitrypsin), member 1		43.8		33	3
FLEQELETITIPDLR	5453914	PLTP	phospholipid transfer protein		36.3	4.75	95	2
FLEQQNKVLDTKWTLLQEQGTK	119395754	KRT5	keratin 5		52.9			3
FLEQQNQVLQTK	119395750;47132620	KRT2;KRT1	keratin 1;keratin 2		35.4	4.8	83	2
FLEQQNQVLQTKWEL	47132620	KRT2	keratin 2		30.9			2
FLEQQNQVLQTKWELLQQVDTSTR	119395750	KRT1	keratin 1		40.3	7.77	83	3
FLEQQNQVLQTKWELLQQVNTSTGT	194018511	KRT77	keratin 77		25.8			3
FLFDTK	21071039	CNDP1	carnosine dipeptidase 1 (metallopeptidase M20 family)				36	2
FLFGQPDFSYK	48475052	SFRP2	secreted frizzled-related protein 2		34.8			2
FLHNPDAAQGFVGCALSSTIQR	385137128	SELENBP1	selenium binding protein 1	C14(Carbamidomethyl)	33.1			3
FLHVPDTFEGHFDGVPVISK	70778918	ITIH2	inter-alpha-trypsin inhibitor heavy chain 2		51.2	6.54	49	4
FLIPNASQAESK	4507953	YWHAZ	tyrosine 3-monooxygenase/tryptophan 5-monooxygenase activation protein, zeta polypeptide		30.8		53	2
FLIYAQDK	14589889	CDH2	cadherin 2, type 1, N-cadherin (neuronal)				37	2
FLIYAQDKETQEK	14589889	CDH2	cadherin 2, type 1, N-cadherin (neuronal)		34.5	4.28	64	3
FLLSQGVCIPVQDCGCTHNGR	154146262	FCGBP	Fc fragment of IgG binding protein	C8(Carbamidomethyl); C14(Carbamidomethyl); C16(Carbamidomethyl)	54.5	4.61	49	3
FLQDYFDGNLK	21361657	PDIA3	protein disulfide isomerase family A, member 3		26.2			2
FLRPSPNVK	33667044	ABI3BP	ABI family, member 3 (NESH) binding protein		26.3			3
FLSCCQFAESLR	338858017	C4B_2	complement component 4B (Chido blood group), copy 2	C4(Carbamidomethyl); C5(Carbamidomethyl)	35.3			2
FLSDASVTAGGFQIKYVAMDPVSK	26051243	TNFAIP6	tumor necrosis factor, alpha-induced protein 6			3.86		3
FLSLPEVR	83641874	CPVL	carboxypeptidase, vitellogenic-like		32.9		43	2
FLSYEELLQR	310703621	ITIH5	inter-alpha-trypsin inhibitor heavy chain family, member 5		38.1			2
FLVAPLTFSNR	28269693	XYLT1	xylosyltransferase I		36.6	3.09	52	2
FLVGPDGIPIMR	6006001	GPX3	glutathione peroxidase 3 (plasma)		56.8	3.3	78	2
FLVGPDGIPVMR	4557629	GPX5	glutathione peroxidase 5 (epididymal androgen-related protein)	M11(Oxidation)	36.7			2
FLYLGPFK	4826673	CDH6	cadherin 6, type 2, K-cadherin (fetal kidney)		23.6			2
FMETVAEK	355594753	CLU	clusterin	M2(Oxidation)	24.8	2.78	60	2
FMPAAQLPELPDVELPTNK	32483410	GC	group-specific component (vitamin D binding protein)		42.2			2
FMQAVTGWK	4557287	AGT	angiotensinogen (serpin peptidase inhibitor, clade A, member 8)		30	2.69	49	2
FNAHGDANTIVCNSK	4504981	LGALS1	lectin, galactoside-binding, soluble, 1	C12(Carbamidomethyl)	53.6	5.02	80	2
FNALQYLR	4505047	LUM	lumican		29		51	2
FNAVLTNPQGDYDTSTGK	166235903	C1QC	complement component 1, q subcomponent, C chain		42.2	4.99	92	2
FNEIHSLNVLEG	13377002	CRYGD	crystallin, gamma D		25.2			2
FNEIHSLNVLEGSWVL	13377002	CRYGD	crystallin, gamma D		41.8			2
FNEIHSLNVLEGSWVLYELSNYR	13377002	CRYGD	crystallin, gamma D		51.1	8.3	88	3
FNFLEQAFDK	19923973	KCTD12	potassium channel tetramerisation domain containing 12		26.5		44	2
FNIGGPTSSIPILC	4506453	RBP3	retinol binding protein 3, interstitial	C14(Carbamidomethyl)	33.6			2
FNIGGPTSSIPILCSYFFDEGPPVLLDK	4506453	RBP3	retinol binding protein 3, interstitial	C14(Carbamidomethyl)	55	6.32	74	3
FNKNNEGTYYSPNYNPQSR	4557485	CP	ceruloplasmin (ferroxidase)		33	6.86	48	3
FNKPFVF	50363217	SERPINA1	serpin peptidase inhibitor, clade A (alpha-1 antiproteinase, antitrypsin), member 1		28			2
FNKPFVFL	50363217	SERPINA1	serpin peptidase inhibitor, clade A (alpha-1 antiproteinase, antitrypsin), member 1		28.6			2
FNKPFVFLMIEQNTK	50363217	SERPINA1	serpin peptidase inhibitor, clade A (alpha-1 antiproteinase, antitrypsin), member 1	M9(Oxidation)	32.5	7.75	82	3
FNRPFLMIIVPTDTQNIFFMSK	50659080	SERPINA3	serpin peptidase inhibitor, clade A (alpha-1 antiproteinase, antitrypsin), member 3	M7(Oxidation); M20(Oxidation)	65	6.24	63	3
FNTFIHEDIWNIR	4506557	RNASE4	ribonuclease, RNase A family, 4		55.4	4.8	53	3
FNVWDTAGQEK	5453555	RAN	RAN, member RAS oncogene family		35.6	2.93	55	2
FNVYCFR	38372931	BCAN	brevican	C5(Carbamidomethyl)	24		34	2
FPAIQNLALR	4557417	CD14	CD14 molecule		28.9	3.11	64	2
FPFHSPSR	4503057	CRYAB	crystallin, alpha B		34.7			2
FPFLFNGK	11342666	MMP2	matrix metallopeptidase 2 (gelatinase A, 72kDa gelatinase, 72kDa type IV collagenase)		27.5		51	2
FPGDVAPK	11342666	MMP2	matrix metallopeptidase 2 (gelatinase A, 72kDa gelatinase, 72kDa type IV collagenase)				54	2
FPGQLNADLR	29788785;5174735;13562114	TUBB4B;TUBB;TUBB1	tubulin, beta 1 class VI;tubulin, beta class I;tubulin, beta 4B class IVb		42.1	3.39	66	2
FPLTNAIK	144226251	CHI3L1	chitinase 3-like 1 (cartilage glycoprotein-39)		33.7	3.11	46	2
FPLTNAIKDALAAT	144226251	CHI3L1	chitinase 3-like 1 (cartilage glycoprotein-39)		32.3	5.62	53	2
FPPEETLK	4503009	CPE	carboxypeptidase E		34.7			2
FPPTSSLR	5729770	TPP1	tripeptidyl peptidase I		37.2			2
[truncated: 5,644 more rows]
